# Supplementary material for: 1,1′,4,5-Tetra­hydro­tri­spiro­[1,3,2-di­aza­phosphole-2,2′-[1,3,5,2,4,6]tri­aza­triphosphinine-4′,6′′-dibenzo[d,f][1,3,2]dioxaphosphepine-6′,6′′′-dibenzo[d,f][1,3,2]dioxaphosphepine] acetone monosolvate
Source: Acta Crystallogr Sect E Struct Rep Online. 2013 Aug 31;69(Pt 9):o1491–2. doi: 10.1107/S1600536813023830 (PMC3884451; doi:10.1107/S1600536813023830)
Supplement: Supplementary file 1 [file e-69-o1491-sup1.cif]

##############################################################################
#                                                                            #
# This CIF contains the data in a paper accepted for publication in          #
# Acta Crystallographica Section E. It conforms to the requirements of       #
# Notes for Authors for Acta Crystallographica Section E, and has been       #
# peer reviewed under the auspices of the IUCr Commission on Journals.       #
#                                                                            #
# Full details of the Crystallographic Information File format               #
# are given in the paper "The Crystallographic Information File (CIF):       #
# a New Standard Archive File for Crystallography" by S. R. Hall, F. H.      #
# Allen and I. D. Brown [Acta Cryst. (1991), A47, 655-685].                  #
#                                                                            #
# The current version of the core CIF dictionary is obtainable from          #
# ftp://ftp.iucr.org/pub/cif_core.dic.                                       #
#                                                                            #
# Software is freely available for graphical display of the structure(s)     #
# in this CIF. For information consult the CIF software page                 #
# http://www.iucr.org/resources/cif/software.                                #
#                                                                            #
# This file may be used for bona fide research purposes within the           #
# scientific community so long as proper attribution is given to the journal # 
# article from which it was obtained.                                        #
#                                                                            #
##############################################################################
data_I
_audit_creation_method     SHELXL-97
_chemical_name_systematic
;\
1,1',4,5-Tetrahydrotrispiro[1,3,2-diazaphosphole-2,2'-\
[1,3,5,2,4,6]triazatriphosphinine-4',6''-\
dibenzo[<i>d</i>,<i>f</i>][1,3,2]dioxaphosphepine-6',6'''-\
dibenzo[<i>d</i>,<i>f</i>][1,3,2]dioxaphosphepine] acetone monosolvate
;
_chemical_name_common     ?
_chemical_formula_moiety     'C26 H22 N5 O4 P3, C3 H6 O'
_chemical_formula_sum     'C29 H28 N5 O5 P3'
_chemical_formula_iupac     'C26 H22 N5 O4 P3, C3 H6 O'
_chemical_formula_weight     619.47
_chemical_melting_point     ?
_symmetry_cell_setting     monoclinic
_symmetry_space_group_name_H-M     'P 21/c'
_symmetry_space_group_name_Hall     '-P 2ybc'
loop_
    _symmetry_equiv_pos_as_xyz
    'x, y, z'
    '-x, y+1/2, -z+1/2'
    '-x, -y, -z'
    'x, -y-1/2, z-1/2'
_cell_length_a     9.4901(9)
_cell_length_b     22.9466(19)
_cell_length_c     13.1776(13)
_cell_angle_alpha     90
_cell_angle_beta     97.978(6)
_cell_angle_gamma     90
_cell_volume     2841.9(5)
_cell_formula_units_Z     4
_cell_measurement_reflns_used     3314
_cell_measurement_theta_min     3.85
_cell_measurement_theta_max     67.78
_cell_measurement_temperature     100.0(5)
_exptl_crystal_description     'plate'
_exptl_crystal_colour     colorless
_exptl_crystal_size_max     0.19
_exptl_crystal_size_mid     0.12
_exptl_crystal_size_min     0.03
_exptl_crystal_density_diffrn     1.448
_exptl_crystal_density_meas     ?
_exptl_crystal_density_method     'not measured'
_exptl_crystal_F_000     1288
_exptl_absorpt_coefficient_mu     2.344
_exptl_absorpt_correction_type     multi-scan
_exptl_absorpt_process_details     '(TWINABS; Sheldrick, 2004)'
_exptl_absorpt_correction_T_min     0.6644
_exptl_absorpt_correction_T_max     0.9330
_exptl_special_details
;
The sample was a multiple crystal ("twin") with two components. The second
domain was rotated from first domain by 2.6 degrees about reciprocal axis
-0.141 1.000 0.976 and real axis -0.085 0.341 1.000
The twin law to convert <i>hkl</i> from first to this domain (<i>SHELXL</i>
TWIN matrix): 1.002 - 0.016 0.017, 0.096 0.999 0.015, -0.032 - 0.001 0.996
;
_diffrn_ambient_temperature     100.0(5)
_diffrn_radiation_type     CuK\a
_diffrn_radiation_wavelength     1.54184
_diffrn_radiation_source     'I\mS microfocus'
_diffrn_radiation_monochromator     'QUAZAR multilayer optics'
_diffrn_measurement_device_type     'Bruker Kappa APEXII DUO CCD'
_diffrn_measurement_method     '\f and \w scans'
_diffrn_detector_area_resol_mean     ?
_diffrn_reflns_number     33208
_diffrn_reflns_av_R_equivalents     0.0513
_diffrn_reflns_av_sigmaI/netI     0.0319
_diffrn_reflns_theta_min     3.85
_diffrn_reflns_theta_max     68.70
_diffrn_reflns_theta_full     66.60
_diffrn_measured_fraction_theta_max     0.965
_diffrn_measured_fraction_theta_full     0.987
_diffrn_reflns_limit_h_min     -11
_diffrn_reflns_limit_h_max     11
_diffrn_reflns_limit_k_min     0
_diffrn_reflns_limit_k_max     27
_diffrn_reflns_limit_l_min     0
_diffrn_reflns_limit_l_max     15
_refine_special_details
;
Refinement of <i>F</i>^2^ against ALL reflections, using a TWIN4 <i>hkl</i> file
prepared by TWINABS (Sheldrick, 2004).
;
_reflns_number_total     5065
_reflns_number_gt     4276
_reflns_threshold_expression     I>2\s(I)
_refine_ls_structure_factor_coef     Fsqd
_refine_ls_matrix_type     full
_refine_ls_R_factor_all     0.0452
_refine_ls_R_factor_gt     0.0366
_refine_ls_wR_factor_gt     0.0973
_refine_ls_wR_factor_ref     0.1022
_refine_ls_goodness_of_fit_ref     1.079
_refine_ls_restrained_S_all     1.079
_refine_ls_number_reflns     5065
_refine_ls_number_parameters     387
_refine_ls_number_restraints     0
_refine_ls_hydrogen_treatment     mixed
_refine_ls_weighting_scheme     calc
_refine_ls_weighting_details
         'calc w=1/[\s^2^(Fo^2^)+(0.0595P)^2^+0.7869P] where P=(Fo^2^+2Fc^2^)/3'
_atom_sites_solution_hydrogens     geom
_atom_sites_solution_primary     direct
_atom_sites_solution_secondary     difmap
_refine_ls_shift/su_max     0.001
_refine_ls_shift/su_mean     0.000
_refine_diff_density_max     0.399
_refine_diff_density_min     -0.386
_refine_ls_extinction_method     none
_refine_ls_extinction_coef     ?
loop_
    _atom_type_symbol
    _atom_type_description
    _atom_type_scat_dispersion_real
    _atom_type_scat_dispersion_imag
    _atom_type_scat_source
    'C' 'C' 0.0181 0.0091
                         'International Tables Vol C Tables 4.2.6.8 and 6.1.1.4'
    'H' 'H' 0.0000 0.0000
                         'International Tables Vol C Tables 4.2.6.8 and 6.1.1.4'
    'N' 'N' 0.0311 0.0180
                         'International Tables Vol C Tables 4.2.6.8 and 6.1.1.4'
    'O' 'O' 0.0492 0.0322
                         'International Tables Vol C Tables 4.2.6.8 and 6.1.1.4'
    'P' 'P' 0.2955 0.4335
                         'International Tables Vol C Tables 4.2.6.8 and 6.1.1.4'
_computing_data_collection     'APEX2 (Bruker, 2011)'
_computing_cell_refinement     'SAINT (Bruker, 2011)'
_computing_data_reduction     'SAINT (Bruker, 2011)'
_computing_structure_solution     'SHELXS97 (Sheldrick, 2008)'
_computing_structure_refinement     'SHELXL97 (Sheldrick, 2008)'
_computing_molecular_graphics     'ORTEP-3 for Windows (Farrugia, 2012)'
_computing_publication_material     'SHELXL97 (Sheldrick, 2008)'
loop_
    _atom_site_type_symbol
    _atom_site_label
    _atom_site_fract_x
    _atom_site_fract_y
    _atom_site_fract_z
    _atom_site_U_iso_or_equiv
    _atom_site_adp_type
    _atom_site_calc_flag
    _atom_site_refinement_flags
    _atom_site_occupancy
    _atom_site_symmetry_multiplicity
    _atom_site_disorder_assembly
    _atom_site_disorder_group
    P P1 0.86867(5) 0.57153(2) 0.27605(4) 0.01501(13) Uani d . 1 1 . .
    P P2 0.70274(5) 0.47853(2) 0.30698(4) 0.01500(13) Uani d . 1 1 . .
    P P3 0.79507(5) 0.55177(2) 0.47261(4) 0.01498(13) Uani d . 1 1 . .
    O O1 1.02561(15) 0.56625(6) 0.24629(11) 0.0169(3) Uani d . 1 1 . .
    O O2 0.80895(14) 0.62781(6) 0.21219(11) 0.0171(3) Uani d . 1 1 . .
    O O3 0.77860(14) 0.41639(6) 0.30107(11) 0.0165(3) Uani d . 1 1 . .
    O O4 0.54174(14) 0.46339(6) 0.26346(11) 0.0174(3) Uani d . 1 1 . .
    N N1 0.77084(18) 0.51945(7) 0.22950(13) 0.0173(4) Uani d . 1 1 . .
    N N2 0.69897(18) 0.49976(7) 0.41955(13) 0.0178(4) Uani d . 1 1 . .
    N N3 0.89141(18) 0.58162(7) 0.39485(13) 0.0172(4) Uani d . 1 1 . .
    N N4 0.70206(19) 0.59910(8) 0.52986(14) 0.0190(4) Uani d . 1 1 . .
    H H4N 0.659(3) 0.6247(11) 0.4945(19) 0.023 Uiso d . 1 1 . .
    N N5 0.89724(19) 0.53234(8) 0.57900(13) 0.0182(4) Uani d . 1 1 . .
    H H5N 0.921(3) 0.4976(11) 0.5831(19) 0.022 Uiso d . 1 1 . .
    C C1 1.0620(2) 0.58150(9) 0.14985(16) 0.0175(4) Uani d . 1 1 . .
    C C2 1.1120(2) 0.53795(9) 0.09149(16) 0.0195(4) Uani d . 1 1 . .
    H H2 1.1120 0.4985 0.1134 0.023 Uiso calc R 1 1 . .
    C C3 1.1619(2) 0.55245(9) 0.00081(17) 0.0231(5) Uani d . 1 1 . .
    H H3 1.1962 0.5228 -0.0399 0.028 Uiso calc R 1 1 . .
    C C4 1.1620(2) 0.61020(10) -0.03067(16) 0.0233(5) Uani d . 1 1 . .
    H H4 1.1973 0.6201 -0.0925 0.028 Uiso calc R 1 1 . .
    C C5 1.1105(2) 0.65351(9) 0.02810(16) 0.0205(4) Uani d . 1 1 . .
    H H5 1.1096 0.6928 0.0054 0.025 Uiso calc R 1 1 . .
    C C6 1.0600(2) 0.64004(9) 0.12034(15) 0.0170(4) Uani d . 1 1 . .
    C C7 1.0101(2) 0.68643(8) 0.18533(15) 0.0174(4) Uani d . 1 1 . .
    C C8 1.0836(2) 0.73950(9) 0.20275(16) 0.0203(4) Uani d . 1 1 . .
    H H8 1.1679 0.7460 0.1730 0.024 Uiso calc R 1 1 . .
    C C9 1.0346(2) 0.78235(9) 0.26264(16) 0.0225(5) Uani d . 1 1 . .
    H H9 1.0854 0.8180 0.2735 0.027 Uiso calc R 1 1 . .
    C C10 0.9119(2) 0.77390(9) 0.30718(16) 0.0218(4) Uani d . 1 1 . .
    H H10 0.8794 0.8035 0.3486 0.026 Uiso calc R 1 1 . .
    C C11 0.8369(2) 0.72215(9) 0.29101(16) 0.0205(4) Uani d . 1 1 . .
    H H11 0.7523 0.7159 0.3206 0.025 Uiso calc R 1 1 . .
    C C12 0.8877(2) 0.67975(8) 0.23097(16) 0.0175(4) Uani d . 1 1 . .
    C C13 0.7274(2) 0.37086(8) 0.35739(16) 0.0170(4) Uani d . 1 1 . .
    C C14 0.8068(2) 0.35465(9) 0.44930(16) 0.0207(4) Uani d . 1 1 . .
    H H14 0.8913 0.3751 0.4752 0.025 Uiso calc R 1 1 . .
    C C15 0.7602(3) 0.30792(9) 0.50272(17) 0.0265(5) Uani d . 1 1 . .
    H H15 0.8124 0.2964 0.5663 0.032 Uiso calc R 1 1 . .
    C C16 0.6377(2) 0.27796(9) 0.46347(18) 0.0265(5) Uani d . 1 1 . .
    H H16 0.6068 0.2458 0.5000 0.032 Uiso calc R 1 1 . .
    C C17 0.5602(2) 0.29493(9) 0.37092(18) 0.0234(5) Uani d . 1 1 . .
    H H17 0.4765 0.2741 0.3446 0.028 Uiso calc R 1 1 . .
    C C18 0.6038(2) 0.34235(8) 0.31581(16) 0.0182(4) Uani d . 1 1 . .
    C C19 0.5226(2) 0.36114(9) 0.21647(16) 0.0182(4) Uani d . 1 1 . .
    C C20 0.4629(2) 0.32016(9) 0.14425(18) 0.0246(5) Uani d . 1 1 . .
    H H20 0.4762 0.2798 0.1586 0.029 Uiso calc R 1 1 . .
    C C21 0.3846(2) 0.33719(11) 0.05215(19) 0.0296(5) Uani d . 1 1 . .
    H H21 0.3440 0.3086 0.0047 0.036 Uiso calc R 1 1 . .
    C C22 0.3657(2) 0.39597(11) 0.02949(18) 0.0291(5) Uani d . 1 1 . .
    H H22 0.3130 0.4077 -0.0338 0.035 Uiso calc R 1 1 . .
    C C23 0.4239(2) 0.43759(10) 0.09950(17) 0.0237(5) Uani d . 1 1 . .
    H H23 0.4115 0.4779 0.0845 0.028 Uiso calc R 1 1 . .
    C C24 0.5001(2) 0.41980(9) 0.19118(16) 0.0178(4) Uani d . 1 1 . .
    C C25 0.7808(2) 0.61684(9) 0.62821(16) 0.0233(5) Uani d . 1 1 . .
    H H25A 0.7156 0.6317 0.6748 0.028 Uiso calc R 1 1 . .
    H H25B 0.8514 0.6475 0.6188 0.028 Uiso calc R 1 1 . .
    C C26 0.8542(2) 0.56094(9) 0.67000(16) 0.0213(4) Uani d . 1 1 . .
    H H26A 0.9382 0.5698 0.7211 0.026 Uiso calc R 1 1 . .
    H H26B 0.7880 0.5360 0.7024 0.026 Uiso calc R 1 1 . .
    O O5 0.53486(16) 0.66469(7) 0.35745(12) 0.0258(3) Uani d . 1 1 . .
    C C27 0.4623(2) 0.62727(9) 0.30959(17) 0.0220(5) Uani d . 1 1 . .
    C C28 0.3829(2) 0.58239(9) 0.36180(18) 0.0255(5) Uani d . 1 1 . .
    H H28A 0.4119 0.5846 0.4360 0.038 Uiso calc R 1 1 . .
    H H28B 0.4045 0.5435 0.3373 0.038 Uiso calc R 1 1 . .
    H H28C 0.2805 0.5897 0.3462 0.038 Uiso calc R 1 1 . .
    C C29 0.4499(3) 0.62433(11) 0.19530(18) 0.0307(5) Uani d . 1 1 . .
    H H29A 0.4922 0.6594 0.1695 0.046 Uiso calc R 1 1 . .
    H H29B 0.3493 0.6219 0.1661 0.046 Uiso calc R 1 1 . .
    H H29C 0.5002 0.5898 0.1754 0.046 Uiso calc R 1 1 . .
loop_
    _atom_site_aniso_label
    _atom_site_aniso_U_11
    _atom_site_aniso_U_22
    _atom_site_aniso_U_33
    _atom_site_aniso_U_12
    _atom_site_aniso_U_13
    _atom_site_aniso_U_23
    P1 0.0158(3) 0.0150(2) 0.0145(3) -0.00015(19) 0.00280(19) 0.00056(18)
    P2 0.0159(3) 0.0140(2) 0.0153(3) -0.00058(19) 0.00309(19) -0.00092(18)
    P3 0.0156(3) 0.0156(2) 0.0139(3) 0.00053(19) 0.00267(19) -0.00072(18)
    O1 0.0168(7) 0.0184(7) 0.0161(7) 0.0007(5) 0.0041(6) 0.0038(5)
    O2 0.0156(7) 0.0159(7) 0.0194(7) -0.0013(5) 0.0007(6) 0.0012(5)
    O3 0.0165(7) 0.0152(6) 0.0183(7) -0.0007(5) 0.0041(5) -0.0009(5)
    O4 0.0157(7) 0.0159(6) 0.0206(8) 0.0000(5) 0.0024(6) -0.0040(6)
    N1 0.0196(9) 0.0177(8) 0.0151(9) -0.0020(7) 0.0042(7) -0.0015(6)
    N2 0.0195(9) 0.0173(8) 0.0173(9) -0.0020(7) 0.0051(7) 0.0005(7)
    N3 0.0181(9) 0.0174(8) 0.0158(9) -0.0023(7) 0.0016(7) -0.0005(7)
    N4 0.0203(9) 0.0193(8) 0.0176(9) 0.0041(7) 0.0030(7) -0.0017(7)
    N5 0.0204(9) 0.0187(8) 0.0154(9) 0.0028(7) 0.0019(7) 0.0007(7)
    C1 0.0141(10) 0.0234(10) 0.0151(10) -0.0017(8) 0.0029(8) 0.0003(8)
    C2 0.0189(10) 0.0177(9) 0.0215(11) -0.0003(8) 0.0013(8) -0.0007(8)
    C3 0.0216(11) 0.0263(11) 0.0212(11) 0.0020(9) 0.0025(9) -0.0039(9)
    C4 0.0239(11) 0.0307(11) 0.0160(11) -0.0022(9) 0.0051(9) 0.0007(9)
    C5 0.0215(11) 0.0203(10) 0.0198(11) -0.0004(8) 0.0031(8) 0.0031(8)
    C6 0.0151(10) 0.0193(10) 0.0167(10) -0.0017(8) 0.0025(8) -0.0015(8)
    C7 0.0191(10) 0.0181(9) 0.0148(10) 0.0008(8) 0.0016(8) 0.0033(8)
    C8 0.0225(11) 0.0207(10) 0.0184(11) -0.0024(8) 0.0054(8) 0.0034(8)
    C9 0.0307(12) 0.0159(9) 0.0209(11) -0.0046(9) 0.0031(9) 0.0009(8)
    C10 0.0286(11) 0.0171(10) 0.0201(11) 0.0019(9) 0.0051(9) -0.0019(8)
    C11 0.0199(10) 0.0204(10) 0.0212(11) 0.0029(8) 0.0036(8) 0.0038(8)
    C12 0.0198(10) 0.0132(9) 0.0186(10) -0.0013(8) -0.0004(8) 0.0023(7)
    C13 0.0207(10) 0.0139(9) 0.0182(10) 0.0005(8) 0.0091(8) -0.0011(8)
    C14 0.0228(11) 0.0184(9) 0.0213(11) 0.0052(8) 0.0044(9) -0.0030(8)
    C15 0.0379(13) 0.0220(10) 0.0208(11) 0.0116(10) 0.0087(10) 0.0028(9)
    C16 0.0331(13) 0.0194(10) 0.0308(13) 0.0044(9) 0.0181(10) 0.0044(9)
    C17 0.0236(11) 0.0172(10) 0.0316(13) 0.0004(8) 0.0113(9) -0.0014(9)
    C18 0.0185(10) 0.0152(9) 0.0227(11) 0.0021(8) 0.0092(8) -0.0027(8)
    C19 0.0148(10) 0.0212(10) 0.0202(11) -0.0021(8) 0.0073(8) -0.0031(8)
    C20 0.0216(11) 0.0228(11) 0.0307(13) -0.0033(9) 0.0086(9) -0.0087(9)
    C21 0.0229(11) 0.0378(13) 0.0276(13) -0.0032(10) 0.0015(9) -0.0167(10)
    C22 0.0231(12) 0.0412(13) 0.0218(12) 0.0024(10) -0.0015(9) -0.0063(10)
    C23 0.0209(11) 0.0257(11) 0.0241(12) 0.0025(9) 0.0019(9) -0.0006(9)
    C24 0.0138(10) 0.0202(10) 0.0196(11) -0.0008(8) 0.0038(8) -0.0046(8)
    C25 0.0234(11) 0.0275(11) 0.0188(11) 0.0003(9) 0.0023(9) -0.0057(9)
    C26 0.0213(11) 0.0268(10) 0.0159(11) -0.0005(9) 0.0029(8) -0.0013(8)
    O5 0.0236(8) 0.0247(8) 0.0291(9) -0.0022(6) 0.0034(7) -0.0016(6)
    C27 0.0162(10) 0.0234(10) 0.0268(12) 0.0065(9) 0.0039(9) -0.0008(9)
    C28 0.0210(11) 0.0245(11) 0.0319(13) 0.0012(9) 0.0069(9) -0.0014(9)
    C29 0.0257(12) 0.0403(13) 0.0255(13) -0.0010(10) 0.0017(10) 0.0027(10)
_geom_special_details
;
All e.s.d.'s (except the e.s.d. in the dihedral angle between two l.s. planes)
are estimated using the full covariance matrix. The cell e.s.d.'s are taken
into account individually in the estimation of e.s.d.'s in distances, angles
and torsion angles; correlations between e.s.d.'s in cell parameters are only
used when they are defined by crystal symmetry. An approximate (isotropic)
treatment of cell e.s.d.'s is used for estimating e.s.d.'s involving l.s.
planes.
;
loop_
    _geom_bond_atom_site_label_1
    _geom_bond_atom_site_label_2
    _geom_bond_site_symmetry_2
    _geom_bond_distance
    _geom_bond_publ_flag
    P1 N3 . 1.5675(17) ?
    P1 N1 . 1.5837(17) ?
    P1 O1 . 1.5965(14) ?
    P1 O2 . 1.6016(14) ?
    P2 N2 . 1.5665(17) ?
    P2 N1 . 1.5890(17) ?
    P2 O4 . 1.5940(14) ?
    P2 O3 . 1.6041(14) ?
    P3 N2 . 1.6024(17) ?
    P3 N3 . 1.6171(17) ?
    P3 N4 . 1.6471(17) ?
    P3 N5 . 1.6514(18) ?
    O1 C1 . 1.407(2) ?
    O2 C12 . 1.410(2) ?
    O3 C13 . 1.407(2) ?
    O4 C24 . 1.400(2) ?
    N4 C25 . 1.461(3) ?
    N4 H4N . 0.82(3) ?
    N5 C26 . 1.473(3) ?
    N5 H5N . 0.83(3) ?
    C1 C2 . 1.384(3) ?
    C1 C6 . 1.398(3) ?
    C2 C3 . 1.386(3) ?
    C2 H2 . 0.9500 ?
    C3 C4 . 1.389(3) ?
    C3 H3 . 0.9500 ?
    C4 C5 . 1.390(3) ?
    C4 H4 . 0.9500 ?
    C5 C6 . 1.402(3) ?
    C5 H5 . 0.9500 ?
    C6 C7 . 1.484(3) ?
    C7 C12 . 1.389(3) ?
    C7 C8 . 1.406(3) ?
    C8 C9 . 1.381(3) ?
    C8 H8 . 0.9500 ?
    C9 C10 . 1.388(3) ?
    C9 H9 . 0.9500 ?
    C10 C11 . 1.386(3) ?
    C10 H10 . 0.9500 ?
    C11 C12 . 1.382(3) ?
    C11 H11 . 0.9500 ?
    C13 C14 . 1.385(3) ?
    C13 C18 . 1.388(3) ?
    C14 C15 . 1.388(3) ?
    C14 H14 . 0.9500 ?
    C15 C16 . 1.387(3) ?
    C15 H15 . 0.9500 ?
    C16 C17 . 1.390(3) ?
    C16 H16 . 0.9500 ?
    C17 C18 . 1.402(3) ?
    C17 H17 . 0.9500 ?
    C18 C19 . 1.488(3) ?
    C19 C24 . 1.396(3) ?
    C19 C20 . 1.401(3) ?
    C20 C21 . 1.388(3) ?
    C20 H20 . 0.9500 ?
    C21 C22 . 1.388(4) ?
    C21 H21 . 0.9500 ?
    C22 C23 . 1.388(3) ?
    C22 H22 . 0.9500 ?
    C23 C24 . 1.381(3) ?
    C23 H23 . 0.9500 ?
    C25 C26 . 1.526(3) ?
    C25 H25A . 0.9900 ?
    C25 H25B . 0.9900 ?
    C26 H26A . 0.9900 ?
    C26 H26B . 0.9900 ?
    O5 C27 . 1.220(3) ?
    C27 C29 . 1.496(3) ?
    C27 C28 . 1.498(3) ?
    C28 H28A . 0.9800 ?
    C28 H28B . 0.9800 ?
    C28 H28C . 0.9800 ?
    C29 H29A . 0.9800 ?
    C29 H29B . 0.9800 ?
    C29 H29C . 0.9800 ?
loop_
    _geom_angle_atom_site_label_1
    _geom_angle_atom_site_label_2
    _geom_angle_atom_site_label_3
    _geom_angle_site_symmetry_1
    _geom_angle_site_symmetry_3
    _geom_angle
    _geom_angle_publ_flag
    N3 P1 N1 . . 119.36(9) ?
    N3 P1 O1 . . 104.64(8) ?
    N1 P1 O1 . . 111.37(8) ?
    N3 P1 O2 . . 113.28(8) ?
    N1 P1 O2 . . 105.03(8) ?
    O1 P1 O2 . . 101.90(7) ?
    N2 P2 N1 . . 119.30(9) ?
    N2 P2 O4 . . 105.18(8) ?
    N1 P2 O4 . . 110.65(8) ?
    N2 P2 O3 . . 113.07(9) ?
    N1 P2 O3 . . 105.59(8) ?
    O4 P2 O3 . . 101.71(7) ?
    N2 P3 N3 . . 112.12(9) ?
    N2 P3 N4 . . 112.47(9) ?
    N3 P3 N4 . . 113.39(9) ?
    N2 P3 N5 . . 113.64(9) ?
    N3 P3 N5 . . 109.59(9) ?
    N4 P3 N5 . . 94.47(9) ?
    C1 O1 P1 . . 123.88(13) ?
    C12 O2 P1 . . 116.68(12) ?
    C13 O3 P2 . . 116.39(12) ?
    C24 O4 P2 . . 124.52(12) ?
    P1 N1 P2 . . 117.77(11) ?
    P2 N2 P3 . . 123.95(11) ?
    P1 N3 P3 . . 123.96(11) ?
    C25 N4 P3 . . 110.45(14) ?
    C25 N4 H4N . . 117.0(17) ?
    P3 N4 H4N . . 117.8(18) ?
    C26 N5 P3 . . 111.99(14) ?
    C26 N5 H5N . . 118.6(17) ?
    P3 N5 H5N . . 115.9(17) ?
    C2 C1 C6 . . 122.12(19) ?
    C2 C1 O1 . . 117.93(18) ?
    C6 C1 O1 . . 119.65(18) ?
    C1 C2 C3 . . 119.36(19) ?
    C1 C2 H2 . . 120.3 ?
    C3 C2 H2 . . 120.3 ?
    C2 C3 C4 . . 120.1(2) ?
    C2 C3 H3 . . 120.0 ?
    C4 C3 H3 . . 120.0 ?
    C3 C4 C5 . . 120.1(2) ?
    C3 C4 H4 . . 120.0 ?
    C5 C4 H4 . . 120.0 ?
    C4 C5 C6 . . 120.97(19) ?
    C4 C5 H5 . . 119.5 ?
    C6 C5 H5 . . 119.5 ?
    C1 C6 C5 . . 117.38(19) ?
    C1 C6 C7 . . 121.47(18) ?
    C5 C6 C7 . . 121.13(18) ?
    C12 C7 C8 . . 116.76(18) ?
    C12 C7 C6 . . 121.56(18) ?
    C8 C7 C6 . . 121.68(18) ?
    C9 C8 C7 . . 120.7(2) ?
    C9 C8 H8 . . 119.6 ?
    C7 C8 H8 . . 119.6 ?
    C8 C9 C10 . . 120.73(19) ?
    C8 C9 H9 . . 119.6 ?
    C10 C9 H9 . . 119.6 ?
    C11 C10 C9 . . 119.85(19) ?
    C11 C10 H10 . . 120.1 ?
    C9 C10 H10 . . 120.1 ?
    C12 C11 C10 . . 118.6(2) ?
    C12 C11 H11 . . 120.7 ?
    C10 C11 H11 . . 120.7 ?
    C11 C12 C7 . . 123.33(18) ?
    C11 C12 O2 . . 118.47(18) ?
    C7 C12 O2 . . 118.17(17) ?
    C14 C13 C18 . . 123.09(19) ?
    C14 C13 O3 . . 118.37(18) ?
    C18 C13 O3 . . 118.46(18) ?
    C13 C14 C15 . . 118.6(2) ?
    C13 C14 H14 . . 120.7 ?
    C15 C14 H14 . . 120.7 ?
    C16 C15 C14 . . 120.2(2) ?
    C16 C15 H15 . . 119.9 ?
    C14 C15 H15 . . 119.9 ?
    C15 C16 C17 . . 120.2(2) ?
    C15 C16 H16 . . 119.9 ?
    C17 C16 H16 . . 119.9 ?
    C16 C17 C18 . . 120.9(2) ?
    C16 C17 H17 . . 119.6 ?
    C18 C17 H17 . . 119.6 ?
    C13 C18 C17 . . 117.1(2) ?
    C13 C18 C19 . . 121.14(18) ?
    C17 C18 C19 . . 121.76(19) ?
    C24 C19 C20 . . 116.8(2) ?
    C24 C19 C18 . . 122.21(18) ?
    C20 C19 C18 . . 120.98(19) ?
    C21 C20 C19 . . 121.5(2) ?
    C21 C20 H20 . . 119.3 ?
    C19 C20 H20 . . 119.3 ?
    C22 C21 C20 . . 119.9(2) ?
    C22 C21 H21 . . 120.0 ?
    C20 C21 H21 . . 120.0 ?
    C21 C22 C23 . . 119.9(2) ?
    C21 C22 H22 . . 120.1 ?
    C23 C22 H22 . . 120.1 ?
    C24 C23 C22 . . 119.3(2) ?
    C24 C23 H23 . . 120.3 ?
    C22 C23 H23 . . 120.3 ?
    C23 C24 C19 . . 122.56(19) ?
    C23 C24 O4 . . 116.64(18) ?
    C19 C24 O4 . . 120.46(18) ?
    N4 C25 C26 . . 103.74(17) ?
    N4 C25 H25A . . 111.0 ?
    C26 C25 H25A . . 111.0 ?
    N4 C25 H25B . . 111.0 ?
    C26 C25 H25B . . 111.0 ?
    H25A C25 H25B . . 109.0 ?
    N5 C26 C25 . . 104.18(17) ?
    N5 C26 H26A . . 110.9 ?
    C25 C26 H26A . . 110.9 ?
    N5 C26 H26B . . 110.9 ?
    C25 C26 H26B . . 110.9 ?
    H26A C26 H26B . . 108.9 ?
    O5 C27 C29 . . 120.8(2) ?
    O5 C27 C28 . . 122.0(2) ?
    C29 C27 C28 . . 117.21(19) ?
    C27 C28 H28A . . 109.5 ?
    C27 C28 H28B . . 109.5 ?
    H28A C28 H28B . . 109.5 ?
    C27 C28 H28C . . 109.5 ?
    H28A C28 H28C . . 109.5 ?
    H28B C28 H28C . . 109.5 ?
    C27 C29 H29A . . 109.5 ?
    C27 C29 H29B . . 109.5 ?
    H29A C29 H29B . . 109.5 ?
    C27 C29 H29C . . 109.5 ?
    H29A C29 H29C . . 109.5 ?
    H29B C29 H29C . . 109.5 ?
loop_
    _geom_torsion_atom_site_label_1
    _geom_torsion_atom_site_label_2
    _geom_torsion_atom_site_label_3
    _geom_torsion_atom_site_label_4
    _geom_torsion_site_symmetry_1
    _geom_torsion_site_symmetry_2
    _geom_torsion_site_symmetry_3
    _geom_torsion_site_symmetry_4
    _geom_torsion
    _geom_torsion_publ_flag
    N3 P1 O1 C1 . . . . -151.76(15) ?
    N1 P1 O1 C1 . . . . 77.97(16) ?
    O2 P1 O1 C1 . . . . -33.56(16) ?
    N3 P1 O2 C12 . . . . 54.75(16) ?
    N1 P1 O2 C12 . . . . -173.32(14) ?
    O1 P1 O2 C12 . . . . -57.08(15) ?
    N2 P2 O3 C13 . . . . 52.84(16) ?
    N1 P2 O3 C13 . . . . -175.00(13) ?
    O4 P2 O3 C13 . . . . -59.42(15) ?
    N2 P2 O4 C24 . . . . -148.34(15) ?
    N1 P2 O4 C24 . . . . 81.56(17) ?
    O3 P2 O4 C24 . . . . -30.24(17) ?
    N3 P1 N1 P2 . . . . -1.48(16) ?
    O1 P1 N1 P2 . . . . 120.63(11) ?
    O2 P1 N1 P2 . . . . -129.84(11) ?
    N2 P2 N1 P1 . . . . 16.39(16) ?
    O4 P2 N1 P1 . . . . 138.55(10) ?
    O3 P2 N1 P1 . . . . -112.16(11) ?
    N1 P2 N2 P3 . . . . -17.32(17) ?
    O4 P2 N2 P3 . . . . -142.15(12) ?
    O3 P2 N2 P3 . . . . 107.71(12) ?
    N3 P3 N2 P2 . . . . 2.48(16) ?
    N4 P3 N2 P2 . . . . 131.67(12) ?
    N5 P3 N2 P2 . . . . -122.48(13) ?
    N1 P1 N3 P3 . . . . -14.21(17) ?
    O1 P1 N3 P3 . . . . -139.60(11) ?
    O2 P1 N3 P3 . . . . 110.26(12) ?
    N2 P3 N3 P1 . . . . 13.44(16) ?
    N4 P3 N3 P1 . . . . -115.26(13) ?
    N5 P3 N3 P1 . . . . 140.61(12) ?
    N2 P3 N4 C25 . . . . 138.76(14) ?
    N3 P3 N4 C25 . . . . -92.72(16) ?
    N5 P3 N4 C25 . . . . 20.88(16) ?
    N2 P3 N5 C26 . . . . -112.97(15) ?
    N3 P3 N5 C26 . . . . 120.73(15) ?
    N4 P3 N5 C26 . . . . 3.95(16) ?
    P1 O1 C1 C2 . . . . -117.03(18) ?
    P1 O1 C1 C6 . . . . 69.1(2) ?
    C6 C1 C2 C3 . . . . 0.1(3) ?
    O1 C1 C2 C3 . . . . -173.67(18) ?
    C1 C2 C3 C4 . . . . 0.2(3) ?
    C2 C3 C4 C5 . . . . -0.7(3) ?
    C3 C4 C5 C6 . . . . 1.0(3) ?
    C2 C1 C6 C5 . . . . 0.2(3) ?
    O1 C1 C6 C5 . . . . 173.83(17) ?
    C2 C1 C6 C7 . . . . -178.11(19) ?
    O1 C1 C6 C7 . . . . -4.5(3) ?
    C4 C5 C6 C1 . . . . -0.7(3) ?
    C4 C5 C6 C7 . . . . 177.58(19) ?
    C1 C6 C7 C12 . . . . -44.4(3) ?
    C5 C6 C7 C12 . . . . 137.4(2) ?
    C1 C6 C7 C8 . . . . 136.4(2) ?
    C5 C6 C7 C8 . . . . -41.9(3) ?
    C12 C7 C8 C9 . . . . 0.0(3) ?
    C6 C7 C8 C9 . . . . 179.33(19) ?
    C7 C8 C9 C10 . . . . 0.2(3) ?
    C8 C9 C10 C11 . . . . -0.4(3) ?
    C9 C10 C11 C12 . . . . 0.5(3) ?
    C10 C11 C12 C7 . . . . -0.3(3) ?
    C10 C11 C12 O2 . . . . -178.18(18) ?
    C8 C7 C12 C11 . . . . 0.1(3) ?
    C6 C7 C12 C11 . . . . -179.23(19) ?
    C8 C7 C12 O2 . . . . 177.90(17) ?
    C6 C7 C12 O2 . . . . -1.4(3) ?
    P1 O2 C12 C11 . . . . -103.17(18) ?
    P1 O2 C12 C7 . . . . 78.9(2) ?
    P2 O3 C13 C14 . . . . -103.07(18) ?
    P2 O3 C13 C18 . . . . 80.20(19) ?
    C18 C13 C14 C15 . . . . -0.4(3) ?
    O3 C13 C14 C15 . . . . -176.97(17) ?
    C13 C14 C15 C16 . . . . 0.8(3) ?
    C14 C15 C16 C17 . . . . -0.6(3) ?
    C15 C16 C17 C18 . . . . -0.1(3) ?
    C14 C13 C18 C17 . . . . -0.3(3) ?
    O3 C13 C18 C17 . . . . 176.31(17) ?
    C14 C13 C18 C19 . . . . -179.62(18) ?
    O3 C13 C18 C19 . . . . -3.0(3) ?
    C16 C17 C18 C13 . . . . 0.5(3) ?
    C16 C17 C18 C19 . . . . 179.83(19) ?
    C13 C18 C19 C24 . . . . -41.5(3) ?
    C17 C18 C19 C24 . . . . 139.2(2) ?
    C13 C18 C19 C20 . . . . 139.6(2) ?
    C17 C18 C19 C20 . . . . -39.7(3) ?
    C24 C19 C20 C21 . . . . -0.2(3) ?
    C18 C19 C20 C21 . . . . 178.7(2) ?
    C19 C20 C21 C22 . . . . 0.8(3) ?
    C20 C21 C22 C23 . . . . -0.7(4) ?
    C21 C22 C23 C24 . . . . -0.1(3) ?
    C22 C23 C24 C19 . . . . 0.7(3) ?
    C22 C23 C24 O4 . . . . -172.71(19) ?
    C20 C19 C24 C23 . . . . -0.5(3) ?
    C18 C19 C24 C23 . . . . -179.51(19) ?
    C20 C19 C24 O4 . . . . 172.62(18) ?
    C18 C19 C24 O4 . . . . -6.3(3) ?
    P2 O4 C24 C23 . . . . -118.86(18) ?
    P2 O4 C24 C19 . . . . 67.6(2) ?
    P3 N4 C25 C26 . . . . -37.8(2) ?
    P3 N5 C26 C25 . . . . -25.7(2) ?
    N4 C25 C26 N5 . . . . 38.3(2) ?
loop_
    _geom_hbond_atom_site_label_D
    _geom_hbond_atom_site_label_H
    _geom_hbond_atom_site_label_A
    _geom_hbond_site_symmetry_A
    _geom_hbond_distance_DH
    _geom_hbond_distance_HA
    _geom_hbond_distance_DA
    _geom_hbond_angle_DHA
    N4 H4N O5 . 0.82(3) 2.22(3) 2.991(2) 158(2)
    N5 H5N N3 3_766 0.83(3) 2.53(3) 3.285(2) 151(2)
_iucr_refine_instructions_details
;
TITL Krystal2Twin4 in P2(1)/c
CELL 1.54184   9.4901  22.9466  13.1776  90.000  97.978  90.000
ZERR    4.00   0.0009   0.0019   0.0013   0.000   0.006   0.000
LATT 1
SYMM -X, 0.5+Y, 0.5-Z
SFAC C  H  N  O  P
UNIT 116  112  20  20  12
L.S. 8
ACTA
BOND $H
OMIT -1 6 1
CONF
EQIV $1 2-X, 1-Y, 1-Z
HTAB N4 O5
HTAB N5 N3_$1
HTAB
FMAP 2
PLAN 2
SIZE 0.03 0.12 0.19
TEMP -173
WGHT    0.059500    0.786900
FVAR       0.13923
MOLE 1
P1    5    0.868670    0.571527    0.276055    11.00000    0.01578    0.01497 =
         0.01448    0.00056    0.00280   -0.00015
P2    5    0.702741    0.478527    0.306984    11.00000    0.01592    0.01399 =
         0.01535   -0.00092    0.00309   -0.00058
P3    5    0.795071    0.551768    0.472607    11.00000    0.01560    0.01563 =
         0.01388   -0.00072    0.00267    0.00053
O1    4    1.025606    0.566252    0.246290    11.00000    0.01684    0.01837 =
         0.01611    0.00382    0.00413    0.00074
O2    4    0.808951    0.627813    0.212192    11.00000    0.01562    0.01593 =
         0.01942    0.00121    0.00072   -0.00135
O3    4    0.778598    0.416388    0.301071    11.00000    0.01649    0.01519 =
         0.01830   -0.00089    0.00408   -0.00071
O4    4    0.541743    0.463388    0.263460    11.00000    0.01574    0.01591 =
         0.02064   -0.00398    0.00243    0.00001
N1    3    0.770843    0.519449    0.229504    11.00000    0.01958    0.01771 =
         0.01508   -0.00151    0.00415   -0.00205
N2    3    0.698969    0.499764    0.419551    11.00000    0.01947    0.01735 =
         0.01725    0.00047    0.00515   -0.00197
N3    3    0.891406    0.581620    0.394849    11.00000    0.01814    0.01742 =
         0.01585   -0.00054    0.00161   -0.00228
N4    3    0.702058    0.599102    0.529861    11.00000    0.02027    0.01930 =
         0.01764   -0.00174    0.00301    0.00408
H4N   2    0.659390    0.624741    0.494509    11.00000   -1.20000
N5    3    0.897244    0.532340    0.578996    11.00000    0.02038    0.01867 =
         0.01543    0.00067    0.00187    0.00280
H5N   2    0.920736    0.497555    0.583090    11.00000   -1.20000
C1    1    1.061992    0.581496    0.149853    11.00000    0.01408    0.02343 =
         0.01507    0.00033    0.00285   -0.00168
C2    1    1.111968    0.537951    0.091493    11.00000    0.01895    0.01771 =
         0.02154   -0.00069    0.00131   -0.00027
AFIX  43
H2    2    1.112018    0.498505    0.113389    11.00000   -1.20000
AFIX   0
C3    1    1.161933    0.552450    0.000806    11.00000    0.02160    0.02627 =
         0.02120   -0.00393    0.00248    0.00199
AFIX  43
H3    2    1.196167    0.522847   -0.039863    11.00000   -1.20000
AFIX   0
C4    1    1.162007    0.610199   -0.030669    11.00000    0.02389    0.03071 =
         0.01601    0.00071    0.00512   -0.00219
AFIX  43
H4    2    1.197300    0.620113   -0.092453    11.00000   -1.20000
AFIX   0
C5    1    1.110520    0.653510    0.028097    11.00000    0.02155    0.02032 =
         0.01983    0.00314    0.00310   -0.00039
AFIX  43
H5    2    1.109575    0.692826    0.005426    11.00000   -1.20000
AFIX   0
C6    1    1.059951    0.640038    0.120344    11.00000    0.01508    0.01932 =
         0.01668   -0.00149    0.00245   -0.00172
C7    1    1.010145    0.686428    0.185333    11.00000    0.01910    0.01815 =
         0.01482    0.00334    0.00158    0.00083
C8    1    1.083580    0.739502    0.202746    11.00000    0.02249    0.02073 =
         0.01841    0.00339    0.00535   -0.00241
AFIX  43
H8    2    1.167851    0.745965    0.172981    11.00000   -1.20000
AFIX   0
C9    1    1.034563    0.782345    0.262641    11.00000    0.03068    0.01587 =
         0.02092    0.00093    0.00309   -0.00462
AFIX  43
H9    2    1.085364    0.817985    0.273479    11.00000   -1.20000
AFIX   0
C10   1    0.911887    0.773901    0.307176    11.00000    0.02860    0.01713 =
         0.02010   -0.00187    0.00506    0.00193
AFIX  43
H10   2    0.879427    0.803533    0.348640    11.00000   -1.20000
AFIX   0
C11   1    0.836895    0.722154    0.291011    11.00000    0.01993    0.02041 =
         0.02123    0.00380    0.00360    0.00288
AFIX  43
H11   2    0.752345    0.715943    0.320562    11.00000   -1.20000
AFIX   0
C12   1    0.887715    0.679752    0.230968    11.00000    0.01980    0.01316 =
         0.01861    0.00230   -0.00036   -0.00129
C13   1    0.727429    0.370855    0.357395    11.00000    0.02074    0.01386 =
         0.01820   -0.00106    0.00912    0.00054
C14   1    0.806798    0.354646    0.449303    11.00000    0.02280    0.01839 =
         0.02126   -0.00303    0.00440    0.00518
AFIX  43
H14   2    0.891252    0.375067    0.475204    11.00000   -1.20000
AFIX   0
C15   1    0.760243    0.307921    0.502723    11.00000    0.03793    0.02200 =
         0.02077    0.00279    0.00870    0.01160
AFIX  43
H15   2    0.812418    0.296422    0.566347    11.00000   -1.20000
AFIX   0
C16   1    0.637739    0.277961    0.463473    11.00000    0.03306    0.01941 =
         0.03082    0.00436    0.01811    0.00445
AFIX  43
H16   2    0.606776    0.245764    0.499954    11.00000   -1.20000
AFIX   0
C17   1    0.560205    0.294935    0.370919    11.00000    0.02360    0.01718 =
         0.03160   -0.00141    0.01134    0.00041
AFIX  43
H17   2    0.476504    0.274129    0.344633    11.00000   -1.20000
AFIX   0
C18   1    0.603843    0.342353    0.315806    11.00000    0.01850    0.01516 =
         0.02270   -0.00272    0.00920    0.00212
C19   1    0.522635    0.361143    0.216475    11.00000    0.01475    0.02117 =
         0.02017   -0.00312    0.00731   -0.00208
C20   1    0.462885    0.320161    0.144249    11.00000    0.02162    0.02281 =
         0.03072   -0.00868    0.00863   -0.00326
AFIX  43
H20   2    0.476241    0.279810    0.158603    11.00000   -1.20000
AFIX   0
C21   1    0.384578    0.337191    0.052149    11.00000    0.02288    0.03777 =
         0.02761   -0.01667    0.00153   -0.00323
AFIX  43
H21   2    0.343953    0.308628    0.004683    11.00000   -1.20000
AFIX   0
C22   1    0.365701    0.395973    0.029486    11.00000    0.02311    0.04115 =
         0.02180   -0.00630   -0.00152    0.00240
AFIX  43
H22   2    0.313030    0.407711   -0.033816    11.00000   -1.20000
AFIX   0
C23   1    0.423935    0.437589    0.099500    11.00000    0.02094    0.02569 =
         0.02413   -0.00064    0.00194    0.00251
AFIX  43
H23   2    0.411523    0.477906    0.084473    11.00000   -1.20000
AFIX   0
C24   1    0.500065    0.419805    0.191184    11.00000    0.01384    0.02021 =
         0.01963   -0.00457    0.00384   -0.00083
C25   1    0.780814    0.616845    0.628211    11.00000    0.02338    0.02748 =
         0.01878   -0.00570    0.00233    0.00029
AFIX  23
H25A  2    0.715615    0.631662    0.674761    11.00000   -1.20000
H25B  2    0.851392    0.647450    0.618830    11.00000   -1.20000
AFIX   0
C26   1    0.854236    0.560937    0.670000    11.00000    0.02127    0.02684 =
         0.01585   -0.00135    0.00287   -0.00047
AFIX  23
H26A  2    0.938179    0.569784    0.721083    11.00000   -1.20000
H26B  2    0.788020    0.535954    0.702387    11.00000   -1.20000
AFIX   0
MOLE 2
O5    4    0.534860    0.664693    0.357447    11.00000    0.02365    0.02466 =
         0.02905   -0.00164    0.00337   -0.00216
C27   1    0.462255    0.627275    0.309589    11.00000    0.01621    0.02337 =
         0.02675   -0.00077    0.00387    0.00654
C28   1    0.382938    0.582391    0.361796    11.00000    0.02105    0.02449 =
         0.03186   -0.00140    0.00694    0.00125
AFIX 137
H28A  2    0.411932    0.584606    0.436026    11.00000   -1.50000
H28B  2    0.404523    0.543511    0.337307    11.00000   -1.50000
H28C  2    0.280473    0.589695    0.346206    11.00000   -1.50000
AFIX   0
C29   1    0.449929    0.624335    0.195295    11.00000    0.02569    0.04035 =
         0.02552    0.00272    0.00168   -0.00099
AFIX 137
H29A  2    0.492162    0.659378    0.169522    11.00000   -1.50000
H29B  2    0.349332    0.621925    0.166119    11.00000   -1.50000
H29C  2    0.500218    0.589775    0.175368    11.00000   -1.50000
HKLF 4
REM  Krystal2Twin4 in P2(1)/c
REM R1 =  0.0366 for   4276 Fo > 4sig(Fo)  and  0.0452 for all   5065 data
REM    387 parameters refined using      0 restraints
END
WGHT      0.0595      0.7908
REM Highest difference peak  0.399,  deepest hole -0.386,  1-sigma level  0.058
Q1    1   0.8607  0.5439  0.5245  11.00000  0.05    0.40
Q2    1   0.6117  0.4726  0.2770  11.00000  0.05    0.39
;
data_New_Global_Publ_Block
_journal_date_recd_electronic     2013-08-14
_journal_date_accepted     2013-08-23
_journal_name_full     'Acta Crystallographica, Section E'
_journal_year     2013
_journal_volume     69
_journal_issue      9
_journal_page_first     o1491
_journal_page_last     o1492
_journal_paper_category     QO
_journal_paper_doi     10.1107/S1600536813023830
_journal_coeditor_code     JJ2173
_publ_contact_author_name     'Krystal R. Fontenot'
_publ_contact_author_address
;
United States Department of Agriculture
Cotton Chemistry and Utilization
1100 Robert E. Lee Blvd
New Orleans, LA 70124, USA
;
_publ_contact_author_email     michael.easson@ars.usda.gov
_publ_contact_author_fax     '504-286-4390'
_publ_contact_author_phone     '504-286-4571'
_publ_section_title
;\
1,1',4,5-Tetrahydrotrispiro[1,3,2-diazaphosphole-2,2'-[1,3,5,2,4,6]\
triazatriphosphinine-4',6''-dibenzo[<i>d</i>,<i>f</i>][1,3,2]\
dioxaphosphepine-6',6'''-dibenzo[<i>d</i>,<i>f</i>][1,3,2]dioxaphosphepine]
acetone monosolvate
;
loop_
    _publ_author_name
    _publ_author_footnote
    _publ_author_address
    'Fontenot, Krystal R.' .
;
United States Department of Agriculture Cotton Chemistry and Utilization
1100 Robert E. Lee Blvd
New Orleans, LA 70124, USA
;
    'Easson, Michael W.' .
;
United States Department of Agriculture Cotton Chemistry and Utilization
1100 Robert E. Lee Blvd
New Orleans, LA 70124, USA
;
    'Fronczek, Frank R.' .
;
Department of Chemistry
Louisiana State University
Baton Rouge, LA 70803, USA
;
    'Condon, Brian D.' .
;
United States Department of Agriculture Cotton Chemistry and Utilization
1100 Robert E. Lee Blvd
New Orleans, LA 70124, USA
;
