# Supplementary material for: 1,1′,4,5-Tetra­hydro­tri­spiro­[1,3,2-di­aza­phosphole-2,2′-[1,3,5,2,4,6]tri­aza­triphosphinine-4′,6′′-dibenzo[d,f][1,3,2]dioxaphosphepine-6′,6′′′-dibenzo[d,f][1,3,2]dioxaphosphepine] acetone monosolvate
Source: Acta Crystallogr Sect E Struct Rep Online. 2013 Aug 31;69(Pt 9):o1491–2. doi: 10.1107/S1600536813023830 (PMC3884451; doi:10.1107/S1600536813023830)
Supplement: Supplementary file 2 [file e-69-o1491-Isup2.hkl]

# 
# h,k,l, Fc-squared, Fo-squared, sigma(Fo-squared) and status flag 
# 
data_I
_shelx_title ' Krystal2Twin4 in P2(1)/c' 
_shelx_refln_list_code          4 
_shelx_F_calc_maximum      227.30 
_exptl_crystal_F_000      1288.00 
_reflns_d_resolution_high  0.8274 
 
loop_ 
 _symmetry_equiv_pos_as_xyz 
 'x, y, z' 
 '-x, y+1/2, -z+1/2' 
 '-x, -y, -z' 
 'x, -y-1/2, z-1/2' 
 
_cell_length_a     9.4901 
_cell_length_b    22.9466 
_cell_length_c    13.1776 
_cell_angle_alpha  90.000 
_cell_angle_beta   97.978 
_cell_angle_gamma  90.000 
 
_shelx_F_squared_multiplier     1.000 
 
loop_ 
 _refln_index_h 
 _refln_index_k 
 _refln_index_l 
 _refln_F_squared_calc 
 _refln_F_squared_meas 
 _refln_F_squared_sigma 
 _refln_observed_status 
   1   0   0     2854.86     2923.56     48.49 o 
   2   0   0       28.89       14.44      6.19 o 
   3   0   0    31348.05    30501.56    521.05 o 
   4   0   0      132.22       89.77     10.83 o 
   5   0   0     1132.74      989.48     30.95 o 
   6   0   0        2.53        6.19     10.32 o 
   7   0   0       48.23       52.62     18.06 o 
   8   0   0       66.60       71.19     20.64 o 
   9   0   0      679.65      691.29     42.30 o 
  10   0   0     1639.67     1612.16     59.33 o 
  11   0   0        5.39       20.12     15.99 o 
   1   1   0       99.98       86.67      3.61 o 
   2   1   0     1703.69     1697.80     22.70 o 
   3   1   0      865.82      890.43     16.51 o 
   4   1   0     1100.39     1075.12     19.09 o 
   5   1   0     4204.18     4464.01     60.88 o 
   6   1   0     1035.46     1189.65     36.11 o 
   7   1   0      145.90      124.33     14.44 o 
   8   1   0      262.94      253.30     18.57 o 
   9   1   0       48.88       37.66     12.90 o 
  10   1   0       68.40       61.91     17.02 o 
  11   1   0      118.42       94.92     18.57 o 
   0   2   0    29620.60    28445.74    695.42 o 
   1   2   0      543.49      569.54      9.80 o 
   2   2   0    19338.48    19192.71    218.22 o 
   3   2   0     1003.76      976.07     15.99 o 
   4   2   0      161.36      187.78      8.25 o 
   5   2   0     1015.21     1075.12     29.92 o 
   6   2   0      150.03      129.49     19.09 o 
   7   2   0      846.26      836.78     36.63 o 
   8   2   0      215.36      201.71     17.54 o 
   9   2   0      171.75      156.83     15.48 o 
  10   2   0     1231.73     1278.38     35.60 o 
  11   2   0      933.83      971.42     39.21 o 
   1   3   0     4628.51     4484.64     60.36 o 
   2   3   0     2047.50     1820.58     30.95 o 
   3   3   0      100.63      101.11      7.22 o 
   4   3   0      170.73      110.40     10.32 o 
   5   3   0     3522.41     3544.69     68.61 o 
   6   3   0      119.33      103.69     18.57 o 
   7   3   0     1484.61     1349.57     38.18 o 
   8   3   0      364.59      360.61     25.79 o 
   9   3   0       63.77       68.61     13.93 o 
  10   3   0     1777.57     1888.68     41.27 o 
  11   3   0      184.26      171.79     17.54 o 
   0   4   0    10951.01    11376.95    338.42 o 
   1   4   0     4871.01     4814.81     62.42 o 
   2   4   0     1284.86     1309.85     15.99 o 
   3   4   0     5524.02     5401.38     66.03 o 
   4   4   0       41.72       34.05      8.77 o 
   5   4   0     1881.22     2002.17     50.56 o 
   6   4   0      209.19      182.11     23.22 o 
   7   4   0      609.31      581.93     27.86 o 
   8   4   0      438.05      510.22     24.25 o 
   9   4   0       97.07       94.41     13.41 o 
  10   4   0      269.56      336.88     32.50 o 
  11   4   0       10.09       25.79     18.57 o 
   1   5   0     3261.02     3294.48     42.30 o 
   2   5   0    13504.96    13249.12    136.71 o 
   3   5   0       20.68       17.02      5.16 o 
   4   5   0     2578.62     2416.44     38.18 o 
   5   5   0      477.16      440.57     22.70 o 
   6   5   0       40.66       57.78     17.02 o 
   7   5   0     1218.70     1217.50     51.59 o 
   8   5   0      255.73      231.64     19.60 o 
   9   5   0       24.89       23.22     11.87 o 
  10   5   0      569.71      637.13     37.14 o 
  11   5   0        0.53        0.00     17.54 o 
   0   6   0     3164.43     3034.47     98.02 o 
   1   6   0    11197.53    11709.70    142.90 o 
   2   6   0        0.80        3.61      3.61 o 
   3   6   0     1355.30     1240.20     20.12 o 
   4   6   0     3372.38     3474.01     51.07 o 
   5   6   0      879.02      864.63     34.56 o 
   6   6   0      136.48      117.11     27.86 o 
   7   6   0      353.31      369.89     26.83 o 
   8   6   0      558.71      597.92     26.83 o 
   9   6   0        5.77        3.61     13.93 o 
  10   6   0      356.51      402.40     32.50 o 
  11   6   0      496.71      549.42     39.21 o 
   1   7   0        3.70        4.64      4.64 o 
   2   7   0     1258.49     1293.34     19.09 o 
   3   7   0     1585.70     1657.56     28.89 o 
   4   7   0     3874.86     3655.61     57.26 o 
   5   7   0      524.25      538.07     46.95 o 
   6   7   0     1097.86     1062.74     67.58 o 
   7   7   0       98.08       92.34     19.60 o 
   8   7   0     1642.78     1544.58     58.30 o 
   9   7   0      124.15       95.96     16.51 o 
  10   7   0       21.27       24.76     12.90 o 
   0   8   0     4665.12     4715.76    150.12 o 
   1   8   0     4524.09     4583.70     86.67 o 
   2   8   0     6281.56     6926.36    109.37 o 
   3   8   0     3411.88     3293.97     46.43 o 
   4   8   0     1124.22     1287.66     29.92 o 
   5   8   0     1745.01     1739.07     83.57 o 
   6   8   0       23.65       25.79     15.99 o 
   7   8   0      203.13      186.75     22.70 o 
   8   8   0     2429.61     2344.73     73.77 o 
   9   8   0     1349.51     1353.18     43.85 o 
  10   8   0       18.63       23.22     12.38 o 
   1   9   0     2354.89     2448.94     50.04 o 
   2   9   0       15.49       12.90      7.22 o 
   3   9   0     5271.81     5834.73     72.22 o 
   4   9   0     1492.03     1499.70     32.50 o 
   5   9   0      697.75      676.33     26.83 o 
   6   9   0    17074.57    16400.71    297.67 o 
   7   9   0      114.71       98.54     15.48 o 
   8   9   0      182.34      164.57     21.67 o 
   9   9   0       15.51        0.00     13.41 o 
  10   9   0      242.29      258.98     21.15 o 
   0  10   0     2394.66     2316.87     83.57 o 
   1  10   0      855.26      821.82     26.31 o 
   2  10   0     2115.85     2736.29    101.63 o 
   3  10   0     8270.58     8543.16    185.72 o 
   4  10   0      872.94      959.04     25.28 o 
   5  10   0      966.23     1007.02     36.11 o 
   6  10   0        9.16        9.80      8.25 o 
   7  10   0      502.48      491.64     27.86 o 
   8  10   0       60.52       59.33     13.93 o 
   9  10   0       42.32       29.41     12.90 o 
  10  10   0      110.70       53.65     11.87 o 
   1  11   0     1526.80     1314.49     55.72 o 
   2  11   0      433.30      529.30     33.53 o 
   3  11   0      748.55      909.00     49.53 o 
   4  11   0      572.03      626.81     29.41 o 
   5  11   0       50.91       44.37      8.25 o 
   6  11   0    10091.35     9514.58    150.64 o 
   7  11   0      506.40      449.34     24.25 o 
   8  11   0      351.23      350.81     25.79 o 
   9  11   0      184.35      133.10     19.09 o 
  10  11   0      104.93       86.15     15.99 o 
   0  12   0      107.09      106.27     20.64 o 
   1  12   0        0.60        6.19     14.96 o 
   2  12   0      963.21      971.42     44.37 o 
   3  12   0     1914.77     2113.61     86.67 o 
   5  12   0     1971.91     1937.69     51.59 o 
   6  12   0      139.18      151.67     14.44 o 
   7  12   0       48.04       46.95     15.99 o 
   8  12   0     1915.75     1895.90     61.39 o 
   9  12   0      166.78      167.15     30.44 o 
   2  13   0     1610.47     1619.90     62.42 o 
   3  13   0     2993.42     2976.69     75.32 o 
   4  13   0      211.96      215.13     33.53 o 
   5  13   0     1544.83     1550.77     49.53 o 
   6  13   0      151.88      142.39     18.57 o 
   7  13   0        8.46        6.71     18.57 o 
   8  13   0      273.75      367.83     49.53 o 
   9  13   0     2453.51     2512.39    101.11 o 
   1  14   0     1500.72     1256.71     54.17 o 
   2  14   0      298.98      324.50     31.47 o 
   3  14   0       93.18       78.42     11.87 o 
   4  14   0      354.08      294.57     20.64 o 
   5  14   0       30.67       17.54     12.38 o 
   6  14   0      146.96      134.13     17.54 o 
   7  14   0       44.83       37.14     15.48 o 
   8  14   0      128.50       69.13     27.86 o 
   9  14   0      380.60      377.12     40.24 o 
   1  15   0     3381.25     3276.43    109.37 o 
   2  15   0      927.08      921.90     37.66 o 
   3  15   0     1026.94      956.46     25.28 o 
   4  15   0        0.15        4.13      6.71 o 
   5  15   0      453.08      460.69     21.15 o 
   6  15   0     2171.51     2038.80     60.36 o 
   7  15   0      496.06      489.07     52.62 o 
   8  15   0      142.90      164.05     29.41 o 
   9  15   0     1433.79     1502.79     42.30 o 
   0  16   0       41.81       54.17     14.44 o 
   1  16   0     1295.81     1334.10     26.83 o 
   2  16   0       77.60       74.29     10.32 o 
   3  16   0     1174.70     1246.39     26.83 o 
   4  16   0      484.66      472.04     20.64 o 
   5  16   0      816.93      723.80     31.47 o 
   6  16   0      325.45      245.05     42.30 o 
   7  16   0      285.52      279.10     45.40 o 
   8  16   0        1.31       21.15     11.87 o 
   1  17   0      840.89      852.25     21.15 o 
   2  17   0     1985.24     1820.58     33.02 o 
   3  17   0     1649.87     1657.56     26.31 o 
   4  17   0      617.34      548.39     21.67 o 
   5  17   0     2947.86     2802.32     52.11 o 
   6  17   0      314.11      326.56     19.60 o 
   7  17   0     1065.43     1134.45     37.14 o 
   8  17   0       30.92       14.44     20.12 o 
   0  18   0      268.68      264.65     19.60 o 
   1  18   0       11.33       14.96      5.67 o 
   2  18   0       65.14       64.49      7.74 o 
   3  18   0       78.51       73.77      8.77 o 
   4  18   0      456.00      447.79     21.15 o 
   5  18   0     2750.87     2630.01     76.87 o 
   6  18   0      510.15      515.38     33.53 o 
   7  18   0        6.76        4.13     14.96 o 
   8  18   0      166.47      139.29     22.70 o 
   1  19   0     1569.56     1601.33     22.18 o 
   2  19   0     2101.19     2056.86     31.99 o 
   3  19   0     1150.69     1201.00     22.70 o 
   4  19   0     2871.66     2904.47     51.07 o 
   5  19   0       15.20        9.29     10.83 o 
   6  19   0      119.48       85.64     24.25 o 
   7  19   0      236.73      218.74     22.70 o 
   0  20   0     3935.80     3898.08     65.52 o 
   1  20   0      103.09      107.31      9.80 o 
   2  20   0      425.04      469.98     14.44 o 
   3  20   0       24.58       15.99      8.25 o 
   4  20   0       62.98       34.56     11.35 o 
   5  20   0     2155.91     2123.92     43.85 o 
   6  20   0        0.54        0.52     12.38 o 
   7  20   0      496.23      376.08     33.53 o 
   1  21   0       63.91       60.88      9.80 o 
   2  21   0     1021.84      965.75     18.57 o 
   3  21   0      221.10      221.32     11.87 o 
   4  21   0      230.60      255.37     17.02 o 
   5  21   0      572.86      537.04     21.15 o 
   6  21   0      581.30      526.21     24.25 o 
   7  21   0       45.72       40.24     14.96 o 
   0  22   0       34.13       43.85     11.87 o 
   1  22   0       59.47       60.36      9.80 o 
   2  22   0       27.73       22.70      9.80 o 
   3  22   0      174.11      188.82     10.32 o 
   4  22   0      365.14      349.26     17.54 o 
   5  22   0      122.31      174.89     17.54 o 
   6  22   0       23.17       14.96      9.80 o 
   1  23   0      173.94      165.60     12.38 o 
   2  23   0      344.08      300.76     20.64 o 
   3  23   0       57.91       55.72     17.02 o 
   4  23   0      271.99      269.81     10.32 o 
   5  23   0      440.74      456.05     17.54 o 
   6  23   0       71.62       20.64     11.35 o 
   0  24   0      105.37      100.60     18.57 o 
   1  24   0      703.72      715.54     24.76 o 
   2  24   0      457.78      439.54     23.22 o 
   3  24   0      668.58      780.54     56.75 o 
   4  24   0        4.77        0.00     23.73 o 
   1  25   0       67.75       73.26     13.93 o 
   2  25   0       33.34       34.56     14.44 o 
   3  25   0      750.56      859.48     55.20 o 
   0  26   0        3.10       10.83     22.18 o 
   1  26   0      298.70      327.59     28.37 o 
   2  26   0      572.68      684.59     48.49 o 
   3  26   0      248.90      293.03     39.72 o 
   1  27   0       44.79       50.04     14.44 o 
   2  27   0        7.05        8.77     21.15 o 
 -11   1   1      776.32      737.21     28.89 o 
 -10   1   1     2387.19     2454.61     50.04 o 
  -9   1   1      151.40      140.32     15.48 o 
  -8   1   1      624.38      591.21     29.41 o 
  -7   1   1        0.32        7.74     11.87 o 
  -6   1   1     4496.27     4745.69     99.57 o 
  -5   1   1      590.25      568.51     14.44 o 
  -4   1   1      116.21       76.87      6.19 o 
  -3   1   1     9495.11     9509.43    103.69 o 
  -2   1   1    13274.13    13159.36    155.80 o 
  -1   1   1    16098.94    16464.67    195.01 o 
   0   1   1    10124.13    10070.72    134.65 o 
   1   1   1    17381.67    17218.91    198.62 o 
   2   1   1    19020.12    18055.17    238.34 o 
   3   1   1     9419.31     9379.42    129.49 o 
   4   1   1     5818.13     6224.75     81.51 o 
   5   1   1        4.74        7.22      5.67 o 
   6   1   1     2667.21     2704.30     63.97 o 
   7   1   1       79.08       73.26     21.15 o 
   8   1   1      182.77      184.69     17.02 o 
   9   1   1      921.22      880.63     31.99 o 
  10   1   1      812.12      874.95     32.50 o 
  11   1   1     1036.14     1164.37     56.75 o 
 -11   2   1        4.28        6.19     16.51 o 
 -10   2   1      692.23      726.38     29.92 o 
  -9   2   1      877.95      851.74     31.99 o 
  -8   2   1      374.54      384.86     25.79 o 
  -7   2   1       22.99       14.96     11.87 o 
  -6   2   1     1868.28     2034.68     64.49 o 
  -5   2   1       29.45       22.18      9.29 o 
  -4   2   1     4631.91     4942.76     65.52 o 
  -3   2   1      740.30      762.49     14.44 o 
  -2   2   1    10960.85    11196.91    145.48 o 
  -1   2   1     8764.80     9083.30    122.78 o 
   0   2   1     1897.69     1990.82     30.95 o 
   1   2   1    26508.86    25911.16    347.19 o 
   2   2   1    51665.30    51589.14    583.47 o 
   3   2   1       16.29        4.64      4.64 o 
   4   2   1      848.06      816.14     17.54 o 
   5   2   1       21.36       10.83      9.29 o 
   6   2   1      214.79      187.27     23.22 o 
   7   2   1     1187.09     1216.99     53.14 o 
   8   2   1       27.80       27.86     12.90 o 
   9   2   1      111.38      117.11     17.02 o 
  10   2   1        0.02       11.35     11.87 o 
  11   2   1      127.77      190.88     42.82 o 
 -11   3   1       71.80       66.03     13.93 o 
 -10   3   1      810.81      805.82     26.83 o 
  -9   3   1       74.56       85.12     13.93 o 
  -8   3   1      214.10      199.13     18.06 o 
  -7   3   1      101.07       81.51     12.38 o 
  -6   3   1      637.53      545.81     33.53 o 
  -5   3   1       16.68       13.41      8.77 o 
  -4   3   1      180.30      185.72     15.48 o 
  -3   3   1      455.34      439.54     14.44 o 
  -2   3   1     1661.42     1196.87     23.73 o 
  -1   3   1     6066.10     5846.60     73.26 o 
   0   3   1     3100.65     3111.34     47.46 o 
   1   3   1      386.81      419.94      7.74 o 
   2   3   1     4570.05     4506.83     60.36 o 
   3   3   1     5732.02     6067.40     85.64 o 
   4   3   1     3897.51     3889.82     72.74 o 
   5   3   1     2633.10     2951.41     69.13 o 
   6   3   1     1461.16     1479.58     54.17 o 
   7   3   1      570.82      576.25     32.50 o 
   8   3   1       20.56       18.57     12.38 o 
   9   3   1      102.53      107.31     13.93 o 
  10   3   1      399.07      450.37     21.67 o 
  11   3   1       61.04       80.99     17.54 o 
 -11   4   1      768.87      823.36     33.02 o 
 -10   4   1      325.24      394.14     27.86 o 
  -9   4   1      234.69      199.13     17.54 o 
  -8   4   1     2167.44     2034.68     42.82 o 
  -7   4   1        8.69        6.19     11.35 o 
  -6   4   1     1086.55     1011.15     34.05 o 
  -5   4   1     1475.30     1518.78     32.50 o 
  -4   4   1      493.42      512.28     17.54 o 
  -3   4   1     1339.61     1363.50     27.34 o 
  -2   4   1     3192.18     3516.32     52.62 o 
  -1   4   1     6008.04     6142.72     77.38 o 
   0   4   1      550.02      512.28      9.80 o 
   1   4   1    36416.12    37006.96    445.73 o 
   2   4   1    17394.08    17332.92    189.85 o 
   3   4   1      300.11      415.29     13.41 o 
   4   4   1     8073.08     7850.83    135.16 o 
   5   4   1        0.24        6.19     12.90 o 
   6   4   1        5.28       17.02     14.44 o 
   7   4   1        3.65        8.25     13.93 o 
   8   4   1       31.47       17.54     10.83 o 
   9   4   1       81.86       68.61     13.41 o 
  10   4   1       78.01       65.00     17.54 o 
  11   4   1        1.39       10.32     15.48 o 
 -11   5   1       24.10       23.73     18.06 o 
 -10   5   1      445.55      459.66     35.60 o 
  -9   5   1      682.22      666.02     26.83 o 
  -8   5   1       14.47       14.96     11.35 o 
  -7   5   1     1351.92     1284.57     52.62 o 
  -6   5   1       38.90       37.14     12.38 o 
  -5   5   1     2246.64     2258.57     52.62 o 
  -4   5   1      887.48      889.91     18.57 o 
  -3   5   1      220.53      214.09      9.29 o 
  -2   5   1    10159.16    10747.57    143.42 o 
  -1   5   1       31.69       23.22      4.13 o 
   0   5   1      917.27     1041.07     13.93 o 
   1   5   1     7954.42     8387.36     88.73 o 
   2   5   1     9318.56     9147.79     89.77 o 
   3   5   1       14.08        6.71      4.64 o 
   4   5   1      502.84      517.44     19.09 o 
   5   5   1     1957.77     1967.09     61.39 o 
   6   5   1      391.23      387.43     47.46 o 
   7   5   1     1470.82     1352.67     41.79 o 
   8   5   1     1417.42     1399.61     37.66 o 
   9   5   1       23.37       28.89     11.35 o 
  10   5   1       26.67        7.22     14.96 o 
  11   5   1        0.19        9.80     15.99 o 
 -11   6   1     1503.74     1490.93     62.42 o 
 -10   6   1       31.77       21.15     16.51 o 
  -9   6   1      147.68      116.08     17.02 o 
  -8   6   1     4881.71     4714.73     83.57 o 
  -7   6   1       44.49       41.79     17.54 o 
  -6   6   1      625.60      600.50     33.53 o 
  -5   6   1     3490.87     3394.57     71.19 o 
  -4   6   1      386.02      387.95     13.41 o 
  -3   6   1      352.62      388.47     11.35 o 
  -2   6   1    23565.03    24482.14    270.84 o 
   0   6   1     2371.00     2209.05     27.34 o 
   1   6   1    12431.71    12504.69    120.72 o 
   2   6   1      576.73      498.35     10.32 o 
   3   6   1       55.44       37.14      6.19 o 
   4   6   1     1849.71     1681.81     35.60 o 
   5   6   1        0.83        2.58     10.83 o 
   6   6   1     1238.70     1174.17     43.33 o 
   7   6   1      143.73      123.81     15.48 o 
   8   6   1     1489.41     1434.69     38.18 o 
   9   6   1       45.32       13.41     14.96 o 
  10   6   1       18.29        7.74     14.44 o 
 -11   7   1      250.36      234.73     31.47 o 
 -10   7   1      870.68      913.13     34.56 o 
  -9   7   1     2607.88     2663.03     65.00 o 
  -8   7   1        0.19        6.19     15.99 o 
  -7   7   1     2204.06     2269.41     71.19 o 
  -6   7   1      730.05      704.71     56.75 o 
  -5   7   1        0.03       21.67     13.41 o 
  -4   7   1     4556.90     4734.34     71.71 o 
  -3   7   1        9.21        7.74      5.67 o 
  -2   7   1     2111.87     2280.76     30.95 o 
  -1   7   1        3.98        7.74      5.16 o 
   0   7   1     1584.64     1636.41     23.73 o 
   1   7   1     2118.61     2535.61     33.53 o 
   2   7   1     6323.63     6310.90     76.87 o 
   3   7   1     2658.81     2666.64     48.49 o 
   4   7   1       37.26       19.60      7.74 o 
   5   7   1     3974.78     3934.70    150.12 o 
   6   7   1       64.22       63.97     14.44 o 
   7   7   1        8.65       24.76     17.02 o 
   8   7   1      997.84      861.54     44.88 o 
   9   7   1      154.57      155.28     18.57 o 
  10   7   1      922.73      883.21     31.99 o 
 -10   8   1      201.97      195.52     18.57 o 
  -9   8   1      148.97      132.07     17.54 o 
  -8   8   1     1971.33     1893.32     64.49 o 
  -7   8   1     1359.60     1341.32     52.62 o 
  -6   8   1      774.12      745.46     40.76 o 
  -5   8   1     1145.11     1108.13     34.56 o 
  -4   8   1     4338.10     4405.20     67.07 o 
  -3   8   1     3222.51     3310.48     50.56 o 
  -2   8   1      104.16      139.81      8.77 o 
  -1   8   1       15.34       16.51      7.74 o 
   0   8   1     1579.12     1526.52     31.99 o 
   1   8   1     1397.15     1408.90     38.69 o 
   2   8   1      981.45      913.13     15.99 o 
   3   8   1      290.71      353.39     12.38 o 
   4   8   1      743.66      939.95     24.76 o 
   5   8   1     1132.61     1040.55     63.45 o 
   6   8   1       46.65       21.67     12.90 o 
   7   8   1     3728.68     3531.79     96.99 o 
   8   8   1      906.64      812.53     43.33 o 
   9   8   1     1083.04     1125.16     39.72 o 
  10   8   1        5.50       21.67     11.87 o 
 -10   9   1       26.78       18.06     11.87 o 
  -9   9   1      285.21      312.63     26.83 o 
  -8   9   1     2541.47     2482.47     75.32 o 
  -7   9   1     4436.43     4325.23     90.80 o 
  -6   9   1      403.20      338.94     26.31 o 
  -5   9   1     1973.48     1992.37     62.42 o 
  -4   9   1      257.63      266.20     12.90 o 
  -3   9   1      270.76      257.43     10.83 o 
  -2   9   1        3.63        0.00      9.29 o 
  -1   9   1      201.31      171.79     12.90 o 
   0   9   1      232.96      248.14     26.83 o 
   1   9   1     2403.08     2801.81     69.13 o 
   2   9   1      159.93      127.43      9.29 o 
   3   9   1    10320.57    10918.33    144.45 o 
   4   9   1     1051.70     1052.93     23.22 o 
   5   9   1     1820.93     1771.57     45.91 o 
   6   9   1     1343.78     1349.06     42.82 o 
   7   9   1      120.76      113.50     19.09 o 
   8   9   1     1197.46     1226.27     51.07 o 
   9   9   1       21.04       29.92     13.41 o 
  10   9   1       24.03       30.95     11.87 o 
 -10  10   1      351.97      342.04     26.31 o 
  -9  10   1       20.97        9.29     11.35 o 
  -8  10   1      282.48      276.52     22.70 o 
  -7  10   1     1377.64     1338.74     41.27 o 
  -6  10   1      651.55      617.01     26.83 o 
  -5  10   1     4211.58     4372.18    104.73 o 
  -4  10   1     1568.73     1761.77     39.21 o 
  -3  10   1     4157.60     4720.41     87.19 o 
  -2  10   1      974.37     1237.62     38.18 o 
  -1  10   1     2378.11     2546.44     45.40 o 
   0  10   1     8234.02     8114.46    253.82 o 
   1  10   1     3473.14     3916.13     93.38 o 
   2  10   1     1131.36     1356.79     40.76 o 
   3  10   1     2113.96     2437.07     42.82 o 
   4  10   1       15.19       27.34      8.25 o 
   5  10   1     5318.71     5462.77    107.31 o 
   6  10   1      180.55      173.34     12.38 o 
   7  10   1     4285.66     4103.92     87.19 o 
   8  10   1      536.33      547.36     29.92 o 
   9  10   1       19.22       10.83     14.96 o 
  10  10   1       53.53       35.08     15.48 o 
 -10  11   1      372.62      413.74     29.41 o 
  -9  11   1      217.54      196.55     17.54 o 
  -8  11   1      270.95      278.58     24.25 o 
  -7  11   1       33.34       10.32     11.35 o 
  -6  11   1     2137.65     2095.04     42.82 o 
  -5  11   1     2634.02     2682.64     66.55 o 
  -4  11   1      376.64      477.20     26.83 o 
  -3  11   1     1883.22     1906.73     54.68 o 
  -2  11   1     2528.34     2799.74    104.21 o 
  -1  11   1      589.97      644.86     18.57 o 
   0  11   1       62.38       45.91     17.02 o 
   1  11   1       40.15       27.34      6.71 o 
   2  11   1     1157.55     1506.92     44.37 o 
   3  11   1        1.61       15.48     14.44 o 
   4  11   1     1692.90     1911.89     48.49 o 
   5  11   1     1754.64     1772.60     37.14 o 
   6  11   1      141.92      147.54     14.44 o 
   7  11   1     4406.24     4247.85     88.73 o 
   8  11   1      436.95      433.86     34.56 o 
   9  11   1       11.36       24.76     14.96 o 
  10  11   1      725.71      797.05     49.01 o 
  -9  12   1       73.76       42.82     15.48 o 
  -8  12   1       69.09       62.94     22.18 o 
  -7  12   1      476.39      425.09     31.99 o 
  -6  12   1      202.45      191.91     16.51 o 
  -5  12   1     1890.01     1776.73     48.49 o 
  -3  12   1      173.99       96.99     17.54 o 
  -2  12   1     2061.80     2277.66     86.15 o 
  -1  12   1      107.37      131.55     23.73 o 
   0  12   1     2678.05     2493.82     93.38 o 
   1  12   1     1860.21     2060.99     80.99 o 
   2  12   1        1.21        2.06     10.83 o 
   3  12   1       45.92       19.09     13.93 o 
   4  12   1      225.98      211.52     33.53 o 
   5  12   1      744.73      678.91     18.06 o 
   6  12   1      313.52      269.30     19.60 o 
   7  12   1     1350.22     1259.29     48.49 o 
   8  12   1      990.94     1018.89     68.61 o 
   9  12   1        4.02       31.99     23.73 o 
  -9  13   1      338.03      299.22     44.88 o 
  -8  13   1       41.93       18.06     14.96 o 
  -7  13   1       63.54       64.49     17.54 o 
  -6  13   1       45.96       33.53     14.44 o 
  -5  13   1      608.73      597.40     30.44 o 
  -4  13   1     3366.32     3168.09    118.66 o 
  -3  13   1        2.88       10.83     10.32 o 
  -2  13   1      353.96      323.46     15.99 o 
  -1  13   1      389.44      484.42     41.79 o 
   0  13   1       78.82       80.99     22.18 o 
   1  13   1     1407.72     1465.65     65.52 o 
   2  13   1      318.28      361.12     24.25 o 
   3  13   1       23.93       33.02     11.35 o 
   4  13   1        6.67       29.41     22.18 o 
   5  13   1      677.52      639.71     31.99 o 
   6  13   1     2697.17     2713.59     76.35 o 
   7  13   1     1144.22     1100.40     70.68 o 
   8  13   1      160.21      139.81     30.44 o 
   9  13   1      910.35      891.46     35.60 o 
  -9  14   1      121.38       90.80     24.76 o 
  -8  14   1      262.26      221.32     22.70 o 
  -7  14   1       13.72       35.60     14.96 o 
  -6  14   1      932.73      921.90     38.69 o 
  -5  14   1      671.50      699.55     28.37 o 
  -4  14   1     2131.08     2081.62     52.11 o 
  -3  14   1     2705.71     2438.62     54.17 o 
  -2  14   1      168.01      179.01      9.80 o 
  -1  14   1     1806.12     1786.53     67.58 o 
   0  14   1     1362.82     1534.26     47.46 o 
   1  14   1     1174.46     1094.72     51.07 o 
   2  14   1      267.28      212.03     29.92 o 
   3  14   1        0.19        2.58      9.29 o 
   4  14   1       38.68       20.64     11.35 o 
   5  14   1      348.38      319.34     22.70 o 
   6  14   1     4308.39     4071.93    151.16 o 
   7  14   1      220.10      200.17     33.02 o 
   8  14   1      331.99      355.45     48.49 o 
   9  14   1      244.27      246.60     21.67 o 
  -9  15   1        4.90        6.71     10.32 o 
  -8  15   1        4.30        0.00     22.18 o 
  -7  15   1     1158.33     1137.54     42.82 o 
  -6  15   1      168.11      151.16     17.54 o 
  -5  15   1      875.53      878.56     27.34 o 
  -4  15   1       57.78       47.46      7.74 o 
  -3  15   1      165.36      170.24     10.83 o 
  -2  15   1      626.19      589.66     23.73 o 
  -1  15   1      778.53      800.66     26.83 o 
   0  15   1      311.55      331.72     24.25 o 
   1  15   1       64.83      110.40     17.54 o 
   2  15   1     4583.77     4454.21     70.16 o 
   3  15   1       32.33       12.38      6.19 o 
   4  15   1      237.20      214.09     14.96 o 
   5  15   1     1864.45     1776.21     48.49 o 
   6  15   1       87.09       89.25     26.83 o 
   7  15   1      983.68      997.22     66.55 o 
   8  15   1      527.94      556.13     28.89 o 
   9  15   1      102.03      106.79     22.70 o 
  -8  16   1      276.67      318.82     44.88 o 
  -7  16   1      312.23      336.88     46.43 o 
  -6  16   1        5.80        0.00     10.83 o 
  -5  16   1      631.23      610.30     21.15 o 
  -4  16   1     6326.42     6062.24     74.29 o 
  -3  16   1     3249.37     3199.56     57.26 o 
  -2  16   1      744.77      750.11     22.70 o 
  -1  16   1     8648.81     8701.02    116.08 o 
   0  16   1        1.17        4.64      6.19 o 
   1  16   1      299.41      309.53     16.51 o 
   2  16   1       15.87        7.74     10.32 o 
   3  16   1     1337.30     1299.01     28.37 o 
   4  16   1        7.24        6.19      7.74 o 
   5  16   1      173.57      197.59     20.64 o 
   6  16   1      401.81      429.74     50.56 o 
   7  16   1      537.67      472.56     27.34 o 
   8  16   1      393.07      432.83     24.25 o 
  -8  17   1       47.11        5.67     20.64 o 
  -7  17   1     1918.88     1968.64     87.19 o 
  -6  17   1      263.81      267.23     29.41 o 
  -5  17   1     1191.51     1107.10     25.79 o 
  -4  17   1      963.90     1048.81     27.86 o 
  -3  17   1        9.68        8.25      7.74 o 
  -2  17   1      140.09      172.31     11.87 o 
  -1  17   1      170.08      175.40     11.87 o 
   0  17   1       88.92       92.86      7.74 o 
   1  17   1     1292.76     1270.64     29.41 o 
   2  17   1     1378.56     1276.32     27.86 o 
   3  17   1        9.70        2.06      9.29 o 
   4  17   1       14.31       15.99      6.71 o 
   5  17   1     1692.80     1608.03     36.11 o 
   6  17   1       82.43       92.34     12.38 o 
   7  17   1        8.80       15.48     10.83 o 
   8  17   1       37.26        0.00     19.09 o 
  -8  18   1      138.36      194.49     33.02 o 
  -7  18   1       77.97       30.95     15.99 o 
  -6  18   1      210.31      267.23     28.89 o 
  -5  18   1      875.97      844.51     34.56 o 
  -4  18   1      205.41      192.94     13.93 o 
  -3  18   1     1670.49     1690.06     30.44 o 
  -2  18   1     2035.50     2080.07     29.92 o 
  -1  18   1     3241.31     3212.46     37.66 o 
   0  18   1     3360.10     3389.41     45.91 o 
   1  18   1       38.57       52.11      5.67 o 
   2  18   1      498.13      542.72     14.44 o 
   3  18   1      320.74      339.46     15.48 o 
   4  18   1      754.12      724.31     26.31 o 
   5  18   1      127.39       92.34     15.48 o 
   6  18   1      352.23      304.89     29.41 o 
   7  18   1       17.85        8.25     14.44 o 
  -7  19   1       59.44        5.67     13.41 o 
  -6  19   1     1313.17     1109.17     60.88 o 
  -5  19   1     1890.54     1928.92     42.82 o 
  -4  19   1      867.24      810.47     23.73 o 
  -3  19   1      774.28      720.18     20.12 o 
  -2  19   1      518.83      531.37     14.44 o 
  -1  19   1     1966.84     2008.88     26.31 o 
   0  19   1      130.09      129.49     10.32 o 
   1  19   1     1103.15     1043.13     19.09 o 
   2  19   1      389.54      386.92     12.90 o 
   3  19   1     2283.02     2230.71     35.60 o 
   4  19   1     1402.23     1429.54     35.60 o 
   5  19   1       27.07       33.02     12.90 o 
   6  19   1      535.03      485.97     40.24 o 
   7  19   1     1098.89      994.12     37.14 o 
  -7  20   1      401.33      347.19     31.99 o 
  -6  20   1       51.26       12.90     12.90 o 
  -5  20   1        8.03        2.58     10.32 o 
  -4  20   1     3109.02     2993.72     48.49 o 
  -3  20   1       25.57       36.11      8.77 o 
  -2  20   1       52.81       60.36      7.74 o 
  -1  20   1      743.53      713.99     16.51 o 
   0  20   1       14.04       12.90      8.25 o 
   1  20   1      128.90      112.46      9.80 o 
   2  20   1      229.75      209.97     10.32 o 
   3  20   1     4350.69     4348.45     57.78 o 
   4  20   1       15.36       21.15     10.83 o 
   5  20   1       30.31       13.41     11.35 o 
   6  20   1      317.22      297.15     23.22 o 
   7  20   1       35.68       41.27     17.02 o 
  -7  21   1       92.87       79.96     18.06 o 
  -6  21   1      873.94      844.00     30.44 o 
  -5  21   1     1550.52     1571.92     45.91 o 
  -4  21   1        7.75       21.67      8.77 o 
  -3  21   1      208.33      217.19     12.90 o 
  -2  21   1     2565.16     2572.75     33.53 o 
  -1  21   1     1910.78     2039.32     31.99 o 
   0  21   1       19.44       27.86      8.77 o 
   1  21   1     1496.52     1535.81     28.37 o 
   2  21   1      101.14       94.92      8.25 o 
   3  21   1       15.13       16.51      7.74 o 
   4  21   1     1452.33     1505.89     34.56 o 
   5  21   1      239.93      247.11     19.09 o 
   6  21   1      721.86      678.40     26.83 o 
   7  21   1      344.75      254.33     24.25 o 
  -6  22   1      466.77      425.61     20.64 o 
  -5  22   1      134.54      152.19     14.96 o 
  -4  22   1     2091.76     2020.23     40.76 o 
  -3  22   1     1099.87     1100.40     23.73 o 
  -2  22   1       71.19       77.38     10.32 o 
  -1  22   1      132.92      130.00     12.38 o 
   0  22   1       69.76       67.58      9.80 o 
   1  22   1      314.18      348.74     16.51 o 
   2  22   1       28.13       44.88     11.35 o 
   3  22   1        4.42        6.71      6.71 o 
   4  22   1      495.85      496.80     18.57 o 
   5  22   1       13.05       10.83      8.77 o 
   6  22   1       19.18       14.96      9.29 o 
  -6  23   1      668.85      515.38     25.79 o 
  -5  23   1      299.15      316.24     16.51 o 
  -4  23   1      394.34      428.19     15.99 o 
  -3  23   1        7.63       15.48     14.96 o 
  -2  23   1      299.27      301.80     16.51 o 
  -1  23   1       78.22       81.51     11.35 o 
   0  23   1      164.82      158.38     11.87 o 
   1  23   1        9.36       17.02      9.80 o 
   2  23   1      531.60      515.38     23.22 o 
   3  23   1        3.53        9.80     12.38 o 
   4  23   1        4.13       11.35      9.80 o 
   5  23   1        0.22       10.83      7.74 o 
  -4  24   1      753.61      783.64     57.26 o 
  -3  24   1      524.50      575.73     30.95 o 
  -2  24   1       46.38       52.62     11.35 o 
  -1  24   1      929.01     1022.50     28.37 o 
   0  24   1      111.06      133.62     13.41 o 
   1  24   1       84.94      115.56     14.44 o 
   2  24   1      326.20      341.00     33.53 o 
   3  24   1      604.38      661.37     27.34 o 
   4  24   1       45.97       35.08     15.99 o 
  -3  25   1      133.13      144.45     22.70 o 
  -2  25   1      224.40      248.66     23.22 o 
  -1  25   1      485.52      570.58     25.28 o 
   0  25   1        3.98       13.41     10.32 o 
   1  25   1       64.34       84.09     13.93 o 
   2  25   1      299.33      334.30     43.33 o 
   3  25   1      264.10      201.71     29.92 o 
  -2  26   1       11.04       51.07     24.76 o 
  -1  26   1     1067.40     1161.79     34.56 o 
   0  26   1       32.56       26.83     15.99 o 
   1  26   1       74.01       74.29     17.02 o 
   2  26   1       94.77       97.50     24.76 o 
   3  26   1       74.54       95.44     22.70 o 
  -1  27   1       85.97       88.73     16.51 o 
   0  27   1      228.52      220.80     22.18 o 
   1  27   1       76.80       58.81     21.15 o 
   2  27   1      283.59      300.25     33.53 o 
 -11   0   2     1122.96     1207.70     42.82 o 
 -10   0   2      250.06      265.17     27.86 o 
  -9   0   2      557.96      578.31     39.72 o 
  -8   0   2      396.94      335.33     32.50 o 
  -7   0   2     1245.78     1370.21     55.72 o 
  -6   0   2     3171.95     2870.94     62.42 o 
  -5   0   2    12349.92    12276.15    207.90 o 
  -4   0   2     3508.43     3565.84     76.87 o 
  -3   0   2    22630.54    24185.51    373.51 o 
  -2   0   2    36063.11    36504.48    664.98 o 
  -1   0   2    17310.68    18580.86    358.54 o 
   0   0   2    29860.77    30855.46    593.79 o 
   1   0   2    30147.98    29808.21    558.71 o 
   2   0   2    17792.95    17167.32    323.98 o 
   3   0   2     1620.58     1693.67     40.76 o 
   4   0   2    10159.05    10706.81    209.45 o 
   5   0   2       11.48        7.74      9.29 o 
   6   0   2     1144.19     1059.13     38.69 o 
   7   0   2     3278.71     3286.23     92.86 o 
   8   0   2      223.46      215.13     25.28 o 
   9   0   2      165.98      176.43     22.18 o 
  10   0   2      306.24      273.42     34.05 o 
 -11   1   2      246.85      259.49     23.73 o 
 -10   1   2        0.87        3.10     11.35 o 
  -9   1   2       23.70       28.37     12.90 o 
  -8   1   2      259.49      267.75     21.15 o 
  -7   1   2      574.56      564.39     27.86 o 
  -6   1   2       44.37       38.69     11.35 o 
  -5   1   2     6902.97     7573.29     92.86 o 
  -4   1   2     2395.75     2531.48     36.63 o 
  -3   1   2     3767.85     4160.66     51.07 o 
  -2   1   2    31045.99    32036.34    378.15 o 
  -1   1   2      768.41      829.55     11.87 o 
   0   1   2     1787.09     1812.84     25.28 o 
   1   1   2    14620.64    14863.35    214.09 o 
   2   1   2     5477.66     5279.12     66.03 o 
   3   1   2      830.27      799.63     17.54 o 
   4   1   2      478.03      492.16     17.02 o 
   5   1   2     2025.14     2148.69     39.72 o 
   6   1   2     1836.53     1992.37     51.59 o 
   7   1   2      391.13      377.63     24.76 o 
   8   1   2      215.58      198.62     17.02 o 
   9   1   2       41.19       47.46     13.41 o 
  10   1   2       81.17       68.10     15.48 o 
 -11   2   2     1611.11     1699.86     42.30 o 
 -10   2   2     1385.95     1473.39     36.63 o 
  -9   2   2      536.50      492.16     27.34 o 
  -8   2   2      202.89      181.59     17.02 o 
  -7   2   2      347.18      344.62     21.15 o 
  -6   2   2      507.73      533.43     34.05 o 
  -5   2   2      148.62      104.21     11.35 o 
  -4   2   2       66.87       46.95      5.67 o 
  -3   2   2     8967.39     8629.32    113.50 o 
  -2   2   2      613.98      700.58     11.87 o 
  -1   2   2    10128.71     9841.14    116.59 o 
   0   2   2        1.64        4.64      3.61 o 
   1   2   2     4602.95     4744.65     63.97 o 
   2   2   2      871.40      890.94     14.44 o 
   3   2   2      925.15      995.67     21.67 o 
   4   2   2     4158.88     4523.34     66.55 o 
   5   2   2      537.37      517.95     26.83 o 
   6   2   2      327.71      325.53     30.95 o 
   7   2   2     1125.62     1041.58     38.69 o 
   8   2   2     1438.74     1439.85     40.24 o 
   9   2   2      447.36      491.64     29.41 o 
  10   2   2        3.16        3.10      9.29 o 
 -11   3   2      595.60      678.40     30.95 o 
 -10   3   2      287.86      304.38     24.76 o 
  -9   3   2      904.35      887.33     32.50 o 
  -8   3   2     3585.99     3591.64     70.16 o 
  -7   3   2      401.98      311.60     21.15 o 
  -6   3   2      437.14      372.47     24.25 o 
  -5   3   2     2394.49     2538.19     53.14 o 
  -4   3   2     2218.65     2233.29     67.07 o 
  -3   3   2      235.21      167.66      8.77 o 
  -2   3   2    40741.62    41265.12    558.71 o 
  -1   3   2    25032.70    25068.71    314.18 o 
   0   3   2      811.44      776.93     12.90 o 
   1   3   2      188.89      165.09      6.19 o 
   2   3   2     3730.07     3607.63     45.40 o 
   3   3   2      911.27      758.88     19.60 o 
   4   3   2     1135.38     1243.81     31.99 o 
   5   3   2     7058.45     7451.02    152.70 o 
   6   3   2     1426.80     1417.67     54.68 o 
   7   3   2      738.90      670.66     26.31 o 
   8   3   2      106.62      105.24     14.44 o 
   9   3   2      158.39      150.12     14.96 o 
  10   3   2       51.28       36.11     12.38 o 
 -11   4   2      137.86      131.04     15.99 o 
 -10   4   2       20.16       18.06     13.41 o 
  -9   4   2       86.12       93.89     13.93 o 
  -8   4   2      396.97      388.47     23.22 o 
  -7   4   2       14.80       26.31     10.83 o 
  -6   4   2      254.13      263.10     20.64 o 
  -5   4   2       70.07       50.56      9.29 o 
  -4   4   2      389.12      367.31     15.48 o 
  -3   4   2     9725.21     9765.31    131.04 o 
  -2   4   2      462.74      414.26      9.80 o 
  -1   4   2       43.47       74.29      5.67 o 
   0   4   2      765.59      870.31     15.48 o 
   1   4   2    10274.40    10497.36    139.29 o 
   2   4   2     2907.43     2940.07     35.60 o 
   3   4   2       71.35       49.01      7.74 o 
   4   4   2      111.06       85.64     10.83 o 
   5   4   2     1976.41     2043.45     64.49 o 
   6   4   2      774.10      934.28     44.37 o 
   7   4   2     1585.73     1431.08     34.56 o 
   8   4   2       27.90       26.31     11.35 o 
   9   4   2     1139.93     1227.31     39.72 o 
  10   4   2        5.00        8.77     14.96 o 
 -11   5   2     1505.66     1655.50     67.07 o 
 -10   5   2       19.30        6.19     15.48 o 
  -9   5   2     2347.68     2373.62     75.32 o 
  -8   5   2      827.58      736.69     29.41 o 
  -7   5   2     2028.33     1833.99     50.56 o 
  -6   5   2     2489.77     2508.78     60.88 o 
  -5   5   2       60.19       60.88     12.38 o 
  -4   5   2      253.80      293.03     14.44 o 
  -3   5   2     2242.14     2233.81     33.53 o 
  -2   5   2     6423.00     6627.14     84.61 o 
  -1   5   2      173.35      141.87      6.71 o 
   0   5   2      433.88      403.94      9.29 o 
   1   5   2     6211.27     6211.33     75.84 o 
   2   5   2      140.54      203.78      8.77 o 
   3   5   2     1883.57     1771.57     27.34 o 
   4   5   2       59.66       44.88      8.77 o 
   5   5   2    11251.60    11325.36    264.65 o 
   6   5   2      760.02      733.08     58.81 o 
   7   5   2      845.45      793.96     30.44 o 
   8   5   2      716.46      728.95     29.92 o 
   9   5   2     2994.93     2878.16     56.75 o 
  10   5   2      278.90      291.48     28.89 o 
 -11   6   2        0.40        2.06     17.54 o 
 -10   6   2     1181.95     1326.36     49.53 o 
  -9   6   2       17.34       19.09     18.57 o 
  -8   6   2     3290.05     3178.92     75.32 o 
  -7   6   2      755.78      675.82     32.50 o 
  -6   6   2      924.56      864.63     40.24 o 
  -5   6   2        2.56       12.90     13.41 o 
  -4   6   2      783.77      707.29     18.57 o 
  -3   6   2     2485.82     2484.02     43.85 o 
  -2   6   2     5302.42     5830.60     74.80 o 
  -1   6   2    15800.60    16188.16    183.66 o 
   0   6   2     1149.75     1106.07     18.06 o 
   1   6   2     5107.20     5102.68     53.14 o 
   2   6   2    19059.46    19566.21    221.32 o 
   3   6   2      452.17      409.10     13.41 o 
   4   6   2      659.52      572.64     15.48 o 
   5   6   2      282.13      294.06     15.99 o 
   6   6   2      225.43      199.13     19.60 o 
   7   6   2      948.55      955.43     35.60 o 
   8   6   2       32.89       40.24     12.38 o 
   9   6   2       21.84       27.34     14.44 o 
  10   6   2       10.49        0.00     13.93 o 
 -11   7   2      361.55      380.73     35.08 o 
 -10   7   2      108.18      103.18     14.96 o 
  -9   7   2      794.13      826.97     44.88 o 
  -8   7   2     1310.37     1350.60     55.20 o 
  -7   7   2     3941.94     3819.66    102.66 o 
  -6   7   2      518.08      489.07     33.02 o 
  -5   7   2     1749.74     1779.83     56.23 o 
  -4   7   2     5132.91     5386.42     80.99 o 
  -3   7   2      480.79      554.58     17.54 o 
  -2   7   2       87.23       88.73      6.71 o 
  -1   7   2     2335.91     2441.20     39.21 o 
   0   7   2      103.72      105.76      6.19 o 
   1   7   2     2036.59     2478.34     34.05 o 
   2   7   2      683.55      777.96     15.48 o 
   3   7   2      740.30      675.82     18.06 o 
   4   7   2      371.14      407.55     20.64 o 
   5   7   2      929.26      712.96     54.68 o 
   6   7   2       96.15       57.78     14.44 o 
   7   7   2        1.30       12.90     14.96 o 
   8   7   2       22.16        7.74     17.54 o 
   9   7   2      670.63      652.09     33.02 o 
  10   7   2      447.26      479.26     25.28 o 
 -10   8   2     1427.95     1538.39     42.30 o 
  -9   8   2      102.18      129.49     21.15 o 
  -8   8   2     6654.58     6580.71    160.44 o 
  -7   8   2     1221.99     1220.60     51.07 o 
  -6   8   2      167.08      142.39     16.51 o 
  -5   8   2     3057.57     2876.09     78.93 o 
  -4   8   2      956.20     1151.99     24.76 o 
  -3   8   2      214.48      248.14     12.38 o 
  -2   8   2     2032.44     1962.45     31.47 o 
  -1   8   2     2104.98     2232.78     40.76 o 
   0   8   2        0.36        5.16      4.13 o 
   1   8   2     4076.36     4318.01     73.26 o 
   2   8   2     7778.11     8084.53     96.99 o 
   3   8   2     3397.89     3916.13     61.39 o 
   4   8   2    13254.02    13576.20    216.16 o 
   5   8   2       55.66       62.42     23.22 o 
   6   8   2      964.13      909.52     42.30 o 
   7   8   2     2570.58     2557.79     77.90 o 
   8   8   2      374.20      415.29     36.63 o 
   9   8   2      124.75      116.59     16.51 o 
  10   8   2        1.56        5.16     10.83 o 
 -10   9   2      259.03      269.30     22.70 o 
  -9   9   2        7.21       11.87     13.93 o 
  -8   9   2       57.87       54.68     18.06 o 
  -7   9   2      101.80       68.61     14.96 o 
  -6   9   2     9188.18     8765.00    167.66 o 
  -5   9   2     2176.03     2251.87     45.91 o 
  -4   9   2     1259.87     1374.85     26.83 o 
  -3   9   2     1025.32     1047.78     20.12 o 
  -2   9   2     2056.99     2148.69     38.18 o 
  -1   9   2      766.73      637.64     20.12 o 
   0   9   2    12788.88    13608.70    251.76 o 
   1   9   2        4.53       22.18      4.64 o 
   2   9   2       52.30       39.21      5.67 o 
   3   9   2     2748.79     3331.11     52.62 o 
   4   9   2     1280.34     1254.13     29.92 o 
   5   9   2     1761.16     1768.48     45.40 o 
   6   9   2     4321.31     4246.82     88.73 o 
   7   9   2      133.31      108.85     20.12 o 
   8   9   2       68.87       91.83     19.09 o 
   9   9   2      392.00      416.84     27.34 o 
  10   9   2      877.56      831.62     34.05 o 
 -10  10   2      515.26      504.03     24.76 o 
  -9  10   2       70.19       47.98     13.41 o 
  -8  10   2      331.39      327.59     25.79 o 
  -7  10   2     1365.80     1270.64     40.24 o 
  -6  10   2      536.24      500.93     24.76 o 
  -5  10   2     2707.33     2601.12     56.23 o 
  -4  10   2      181.60      217.71     14.44 o 
  -3  10   2      750.28      791.38     22.70 o 
  -2  10   2      616.39      553.55     21.67 o 
  -1  10   2     4322.44     5024.78     98.54 o 
   0  10   2        3.95       15.99      5.67 o 
   1  10   2      655.07      755.78     17.02 o 
   2  10   2     1743.63     1785.50     34.05 o 
   3  10   2     2170.15     2315.32     36.11 o 
   4  10   2      758.77      754.23     23.73 o 
   5  10   2     1255.75     1325.84     36.11 o 
   6  10   2      763.86      697.49     24.76 o 
   7  10   2      350.99      292.51     25.79 o 
   8  10   2       55.96       43.33     17.02 o 
   9  10   2      552.39      547.88     33.02 o 
  10  10   2      763.37      813.56     50.04 o 
 -10  11   2      586.55      624.74     34.05 o 
  -9  11   2      933.67      905.91     39.72 o 
  -8  11   2      196.23      195.01     22.70 o 
  -7  11   2      934.30      894.56     31.99 o 
  -6  11   2    10634.57     9968.05    157.35 o 
  -5  11   2     2939.81     2862.68     59.33 o 
  -4  11   2     2558.77     2560.89     62.42 o 
  -3  11   2      737.47      701.10     30.95 o 
  -2  11   2      207.36      157.35     13.41 o 
  -1  11   2     1499.83     2032.10     44.37 o 
   0  11   2     7490.00     7809.05    249.18 o 
   1  11   2     2837.13     2817.80     71.19 o 
   2  11   2        8.13       16.51      9.29 o 
   3  11   2     1612.68     1776.21     40.24 o 
   4  11   2      494.62      481.84     14.44 o 
   5  11   2        0.18       14.96      6.71 o 
   6  11   2     7150.94     6471.34    153.74 o 
   7  11   2      244.56      209.97     22.70 o 
   8  11   2      232.69      241.95     25.79 o 
   9  11   2       19.90       24.25     14.44 o 
  -9  12   2       54.33       45.40     14.96 o 
  -8  12   2     1657.92     1627.12     55.72 o 
  -7  12   2      631.27      648.48     36.11 o 
  -6  12   2       18.68       17.54      9.80 o 
  -5  12   2       25.21       13.93     10.32 o 
  -4  12   2      277.09      288.90     35.08 o 
  -3  12   2     2135.52     2177.06     62.42 o 
  -2  12   2     3483.90     3763.43     78.42 o 
  -1  12   2      639.06      712.96     20.64 o 
   0  12   2     1000.46     1146.83     57.78 o 
   1  12   2     6786.10     7980.32    255.88 o 
   2  12   2        1.31        0.00      8.25 o 
   3  12   2      211.36      177.47     27.86 o 
   4  12   2      622.68      759.39     30.44 o 
   5  12   2      256.10      251.76     14.96 o 
   6  12   2      102.23       76.35      9.29 o 
   7  12   2      247.29      208.94     35.08 o 
   8  12   2       49.68       24.25     25.28 o 
   9  12   2      154.93      134.13     26.31 o 
  -9  13   2       52.07       56.75     14.96 o 
  -8  13   2      585.14      575.22     33.53 o 
  -7  13   2        3.96        1.55     13.41 o 
  -6  13   2     1452.06     1343.38     47.98 o 
  -5  13   2     4166.22     3837.72     95.44 o 
  -4  13   2     2330.76     2259.09     93.89 o 
  -3  13   2      312.59      305.92     20.64 o 
  -2  13   2     1149.00     1174.17     36.63 o 
  -1  13   2     4145.93     5078.44    174.37 o 
   0  13   2       31.03       25.79     18.06 o 
   1  13   2      595.36      667.56     45.40 o 
   2  13   2      524.41      549.42     23.22 o 
   3  13   2      209.33      215.13     21.67 o 
   4  13   2      801.69      784.15     39.21 o 
   5  13   2     1314.74     1200.48     48.49 o 
   6  13   2     1243.15     1080.79     70.16 o 
   7  13   2      242.59      309.53     51.59 o 
   8  13   2     1558.19     1661.17     82.54 o 
   9  13   2      414.34      386.92     25.79 o 
  -9  14   2       29.85       31.99     22.18 o 
  -8  14   2      512.19      485.45     30.44 o 
  -7  14   2      376.72      345.13     29.41 o 
  -6  14   2      334.90      339.97     27.86 o 
  -5  14   2       28.87       24.25      9.80 o 
  -4  14   2      730.58      676.85     36.11 o 
  -3  14   2      984.93     1064.80     27.34 o 
  -2  14   2     1026.88     1102.46     24.25 o 
  -1  14   2       31.80       23.22     12.38 o 
   0  14   2     3256.76     3315.63     82.54 o 
   1  14   2     6232.48     6972.27    155.28 o 
   2  14   2      914.10      953.37     27.34 o 
   3  14   2      319.14      287.87     14.96 o 
   4  14   2       18.38       13.41     12.38 o 
   5  14   2       42.69       54.17     18.57 o 
   6  14   2      420.82      402.40     52.11 o 
   7  14   2       36.43       12.90     26.31 o 
   8  14   2      818.95      785.19     34.56 o 
   9  14   2      589.51      556.65     43.85 o 
  -9  15   2       32.31       29.41     21.15 o 
  -8  15   2       11.51       18.57     13.41 o 
  -7  15   2        5.87        0.00     12.90 o 
  -6  15   2      739.50      672.72     33.02 o 
  -5  15   2       47.09       52.11     10.32 o 
  -4  15   2     3080.24     2977.73     43.33 o 
  -3  15   2       55.79       51.07      7.74 o 
  -2  15   2     1854.07     1836.57     37.66 o 
  -1  15   2      613.60      605.66     25.79 o 
   0  15   2      120.93      139.29     15.48 o 
   1  15   2      137.45      183.66     14.96 o 
   2  15   2        6.67       17.54      6.71 o 
   3  15   2      351.02      352.35     14.96 o 
   4  15   2      233.39      244.02     14.96 o 
   5  15   2       19.06       26.83     11.35 o 
   6  15   2      252.81      205.84     22.18 o 
   7  15   2       43.84       39.72     14.44 o 
   8  15   2     4142.66     4327.30    102.15 o 
  -8  16   2      430.84      538.59     47.98 o 
  -7  16   2      259.94      286.32     24.76 o 
  -6  16   2      252.85      270.33     23.22 o 
  -5  16   2      584.78      590.70     20.12 o 
  -4  16   2     2882.59     2703.79     44.37 o 
  -3  16   2       18.24       17.02      5.67 o 
  -2  16   2     1407.29     1326.87     30.44 o 
  -1  16   2     2003.61     2012.49     35.60 o 
   0  16   2      243.61      256.40     10.83 o 
   1  16   2      339.51      339.46     13.41 o 
   2  16   2      443.56      467.91     17.02 o 
   3  16   2       44.30       40.76      7.22 o 
   4  16   2      778.57      758.36     22.18 o 
   5  16   2       57.76       47.46     11.35 o 
   6  16   2       19.60        8.77     12.90 o 
   7  16   2      129.86      164.05     19.60 o 
   8  16   2     1278.83     1319.13     40.24 o 
  -8  17   2      389.42      363.70     40.76 o 
  -6  17   2      289.08      308.50     31.99 o 
  -5  17   2      359.27      352.35     15.99 o 
  -4  17   2     4503.81     4495.48     66.55 o 
  -3  17   2      519.54      541.17     18.06 o 
  -2  17   2     2047.05     2106.90     30.95 o 
  -1  17   2      315.02      343.07     15.99 o 
   0  17   2      720.95      756.81     22.18 o 
   1  17   2     1741.30     1755.58     26.31 o 
   2  17   2        2.58       10.83      5.16 o 
   3  17   2       58.62       67.07      7.74 o 
   4  17   2        3.46        4.13      7.74 o 
   5  17   2        0.89       13.93      9.29 o 
   6  17   2      438.91      427.67     22.18 o 
   7  17   2      412.86      449.86     24.25 o 
   8  17   2     1288.94     1466.16     66.55 o 
  -8  18   2      428.48      515.89     40.76 o 
  -7  18   2      212.00      267.23     38.69 o 
  -6  18   2      684.57      733.60     36.63 o 
  -5  18   2        4.33       17.54     13.93 o 
  -4  18   2       64.57       69.13     10.83 o 
  -3  18   2        5.75        4.64      7.74 o 
  -2  18   2     4681.18     4504.25     55.20 o 
  -1  18   2     1138.87     1135.99     19.60 o 
   0  18   2     4583.25     4423.77     52.11 o 
   1  18   2      342.34      326.56     12.38 o 
   2  18   2       33.98       22.18      7.22 o 
   3  18   2      749.01      699.03     21.15 o 
   4  18   2     1904.77     1804.59     31.47 o 
   5  18   2      172.60      175.92     13.41 o 
   6  18   2      104.68       83.57      9.29 o 
   7  18   2       86.04       28.89     14.44 o 
  -7  19   2       50.93       43.85     14.96 o 
  -6  19   2      766.04      722.76     35.08 o 
  -5  19   2      684.74      648.48     33.53 o 
  -4  19   2     1291.57     1378.46     30.44 o 
  -3  19   2        5.12        8.25      8.25 o 
  -2  19   2     3310.03     3416.75     44.88 o 
  -1  19   2     1431.32     1451.20     22.70 o 
   0  19   2      754.55      779.51     18.57 o 
   1  19   2      272.66      269.81     10.32 o 
   2  19   2        4.17        8.77      7.74 o 
   3  19   2     1284.10     1387.75     30.44 o 
   4  19   2      122.63       75.32     12.38 o 
   5  19   2      299.00      302.83     22.18 o 
   6  19   2       41.23       21.15     20.64 o 
   7  19   2       66.20       60.36     13.41 o 
  -7  20   2      112.50       43.33     19.09 o 
  -6  20   2     2163.76     1973.28     54.68 o 
  -5  20   2       56.86       18.06     13.93 o 
  -4  20   2      225.67      231.64     17.02 o 
  -3  20   2     1549.49     1605.45     29.41 o 
  -2  20   2     1915.14     1890.23     29.41 o 
  -1  20   2      493.92      538.07     14.44 o 
   0  20   2    16171.39    16075.69    174.37 o 
   1  20   2     1306.17     1394.45     27.34 o 
   2  20   2     1998.51     1952.13     29.92 o 
   3  20   2     1339.96     1320.68     26.83 o 
   4  20   2     1120.45     1142.70     30.44 o 
   5  20   2       63.32       50.04     12.38 o 
   6  20   2      213.95      232.15     20.64 o 
   7  20   2       92.46       34.56     16.51 o 
  -7  21   2       27.76       34.56     15.99 o 
  -6  21   2      653.02      522.08     24.76 o 
  -5  21   2      772.40      770.23     30.95 o 
  -4  21   2       14.72       14.44      9.80 o 
  -3  21   2       70.28       68.10      9.29 o 
  -2  21   2       37.65       44.88      7.22 o 
  -1  21   2       31.39       19.60      9.80 o 
   0  21   2        2.05        3.61      8.77 o 
   1  21   2      996.94     1001.35     25.28 o 
   2  21   2      281.96      282.19     14.44 o 
   3  21   2        8.25       10.32      7.22 o 
   4  21   2      220.64      238.86     15.48 o 
   5  21   2       48.20       33.53     10.83 o 
   6  21   2       99.23       71.19     11.87 o 
  -6  22   2      814.28      748.56     25.79 o 
  -5  22   2        6.09       18.06     10.83 o 
  -4  22   2        4.64       12.38      8.77 o 
  -3  22   2        0.67        6.71      7.22 o 
  -2  22   2       41.45       46.95      8.25 o 
  -1  22   2      115.65      123.30     12.38 o 
   0  22   2     1366.72     1481.64     32.50 o 
   1  22   2       48.25       44.37     10.83 o 
   2  22   2     4212.64     4198.84     69.13 o 
   3  22   2      423.60      448.31     14.96 o 
   4  22   2        0.31        5.67      8.25 o 
   5  22   2       28.31       31.99      9.29 o 
   6  22   2      156.83      142.39     21.67 o 
  -6  23   2      213.75      154.77     18.57 o 
  -5  23   2      314.29      313.66     15.99 o 
  -4  23   2       46.28       69.65      9.29 o 
  -3  23   2       41.87       51.07      9.80 o 
  -2  23   2      410.83      417.87     21.67 o 
  -1  23   2      152.45      133.10     13.93 o 
   0  23   2       32.32       23.22     10.32 o 
   1  23   2       54.72       61.91     10.83 o 
   2  23   2       29.73       36.11     11.35 o 
   3  23   2      752.74      763.52     30.44 o 
   4  23   2        1.69       15.99      9.29 o 
   5  23   2        8.29       16.51     11.87 o 
  -4  24   2      134.98      155.28     30.95 o 
  -3  24   2      770.36      871.86     36.11 o 
  -2  24   2       28.23       31.99     10.83 o 
  -1  24   2      426.95      430.25     21.15 o 
   0  24   2       20.42       29.92     10.32 o 
   1  24   2      491.15      466.37     21.67 o 
   2  24   2      170.43      163.02     13.93 o 
   3  24   2      349.58      355.97     30.44 o 
   4  24   2        2.37       20.12     14.44 o 
  -4  25   2      517.85      456.56     44.37 o 
  -3  25   2        7.07       24.76     26.83 o 
  -2  25   2      616.68      664.47     26.31 o 
  -1  25   2     1149.85     1202.54     29.41 o 
   0  25   2       51.03       45.91     10.32 o 
   1  25   2      951.15      989.48     28.37 o 
   2  25   2     1172.38     1231.95     45.91 o 
   3  25   2        1.30        7.22     15.48 o 
   4  25   2      203.67      125.36     26.31 o 
  -2  26   2       54.31       48.49     12.90 o 
  -1  26   2        2.95       15.99     11.87 o 
   0  26   2        4.47        8.77     11.87 o 
   1  26   2        7.03        0.00     21.15 o 
   2  26   2      943.88     1113.81     57.26 o 
   3  26   2        5.02        0.00     17.02 o 
  -1  27   2        0.56        0.00     16.51 o 
   0  27   2       69.86       74.29     20.64 o 
   1  27   2      148.20      185.21     30.44 o 
 -11   1   3       23.15       19.60     12.38 o 
 -10   1   3        9.68       17.54     11.35 o 
  -9   1   3        5.63       16.51     12.90 o 
  -8   1   3      313.12      334.81     26.31 o 
  -7   1   3      853.85      954.40     39.72 o 
  -6   1   3     1582.81     1677.68     45.40 o 
  -5   1   3     1608.08     1596.68     28.37 o 
  -4   1   3     6717.55     7273.04     95.96 o 
  -3   1   3     5955.38     5722.27     79.45 o 
  -2   1   3     1071.74     1118.45     14.44 o 
  -1   1   3     6599.19     6613.21     76.87 o 
   0   1   3     4894.08     4719.89     60.36 o 
   1   1   3    15405.87    14818.98    212.55 o 
   2   1   3     5106.33     4859.70     65.52 o 
   3   1   3     2320.52     2521.68     44.37 o 
   4   1   3     2328.86     2271.99     42.82 o 
   5   1   3      835.94      856.38     28.89 o 
   6   1   3     2067.82     2084.20     54.17 o 
   7   1   3     9201.86     9155.01    147.54 o 
   8   1   3     1079.19     1012.18     35.08 o 
   9   1   3      621.64      638.67     30.44 o 
  10   1   3      488.88      477.72     22.18 o 
 -11   2   3      556.31      543.75     27.86 o 
 -10   2   3      230.93      263.62     19.60 o 
  -9   2   3     1011.18     1054.48     34.05 o 
  -8   2   3      239.65      228.54     19.09 o 
  -7   2   3     1925.02     1911.89     46.43 o 
  -6   2   3      372.22      303.34     29.92 o 
  -5   2   3     1226.02     1411.99     52.11 o 
  -4   2   3     4204.57     4284.48     70.16 o 
  -3   2   3     5195.57     5085.14     64.49 o 
  -2   2   3     4218.26     4549.65     49.53 o 
  -1   2   3     6099.88     6098.87     71.19 o 
   0   2   3     6301.99     6306.77     79.96 o 
   1   2   3     1065.53     1145.28     20.12 o 
   2   2   3      519.10      617.01     14.96 o 
   3   2   3     1789.96     1864.43     35.08 o 
   4   2   3        2.19        4.13      6.71 o 
   5   2   3      844.94      929.12     41.79 o 
   6   2   3      348.28      448.83     28.37 o 
   7   2   3     1121.95     1218.54     36.63 o 
   8   2   3       31.89       27.86     13.41 o 
   9   2   3     1692.68     1776.73     42.30 o 
  10   2   3       13.88       27.34     10.83 o 
 -11   3   3       60.25       31.99     13.41 o 
 -10   3   3       66.09       39.21     11.35 o 
  -9   3   3       23.07       37.14     12.90 o 
  -8   3   3      697.18      689.23     29.92 o 
  -7   3   3      302.09      274.97     21.15 o 
  -6   3   3      611.61      612.88     28.37 o 
  -5   3   3      390.43      337.91     27.86 o 
  -4   3   3       11.36       12.90      8.25 o 
  -3   3   3     2102.50     2002.69     33.53 o 
  -2   3   3      243.73      207.90      9.80 o 
  -1   3   3     2151.22     2190.48     45.40 o 
   0   3   3     1380.64     1369.69     18.06 o 
   1   3   3     1501.44     1693.16     23.22 o 
   2   3   3       53.88       55.72      5.67 o 
   3   3   3      309.92      269.30     11.87 o 
   4   3   3     1244.14     1538.90     37.66 o 
   5   3   3     2994.80     3297.58     92.86 o 
   6   3   3     4888.92     4899.94    105.24 o 
   7   3   3      976.26      921.38     29.41 o 
   8   3   3       32.56       10.32     12.38 o 
   9   3   3      162.30      143.93     14.44 o 
  10   3   3        0.60        7.22     10.83 o 
 -11   4   3       10.02       19.60     12.90 o 
 -10   4   3      966.20     1050.35     37.66 o 
  -9   4   3      815.36      838.84     30.44 o 
  -8   4   3      177.81      172.31     16.51 o 
  -7   4   3     4886.35     4626.00     77.38 o 
  -6   4   3     2875.71     2938.00     68.10 o 
  -5   4   3      298.09      265.68     34.56 o 
  -4   4   3     2178.37     1962.97     39.21 o 
  -3   4   3     5463.91     4894.26     65.00 o 
  -2   4   3       39.35       46.95      6.19 o 
  -1   4   3    22260.17    22209.64    282.71 o 
   0   4   3      751.47      751.65     13.41 o 
   1   4   3     1089.66     1177.78     18.06 o 
   2   4   3     5743.99     5552.02     62.42 o 
   3   4   3    14823.84    15357.57    227.51 o 
   4   4   3      761.75      895.59     31.47 o 
   5   4   3     1129.74     1162.82     47.46 o 
   6   4   3     1637.49     1534.78     40.76 o 
   7   4   3        6.46        1.55     11.87 o 
   8   4   3      674.17      692.33     29.92 o 
   9   4   3      401.07      422.00     26.83 o 
  10   4   3      179.93      169.21     18.57 o 
 -11   5   3        7.33       14.96     17.54 o 
 -10   5   3      282.01      281.68     30.95 o 
  -9   5   3      570.77      565.42     39.72 o 
  -8   5   3     2754.37     2710.49     56.23 o 
  -7   5   3      472.86      444.18     28.89 o 
  -6   5   3       12.71       11.35     11.87 o 
  -5   5   3      405.40      449.86     22.70 o 
  -4   5   3     1268.68     1268.06     30.95 o 
  -3   5   3     1557.88     1704.51     26.31 o 
  -2   5   3     5466.06     6356.81     81.51 o 
  -1   5   3     5042.54     5483.93     56.23 o 
   0   5   3     1652.23     1812.84     23.22 o 
   1   5   3     3618.82     3645.29     43.33 o 
   2   5   3      590.68      662.92     14.44 o 
   3   5   3       32.75       50.04      6.71 o 
   4   5   3      186.98      219.77     12.90 o 
   5   5   3     2820.03     2783.75     82.03 o 
   6   5   3      626.51      630.42     33.02 o 
   7   5   3      241.14      221.32     17.02 o 
   8   5   3     2422.26     2435.52     52.11 o 
   9   5   3      796.08      893.01     43.33 o 
  10   5   3      361.77      412.71     29.41 o 
 -11   6   3        7.18       35.08     18.06 o 
 -10   6   3      224.00      205.84     24.25 o 
  -9   6   3     1024.53     1062.74     40.24 o 
  -8   6   3       47.05       31.99     14.96 o 
  -7   6   3     1366.42     1280.96     35.08 o 
  -6   6   3       54.17       22.18     15.99 o 
  -5   6   3      291.36      268.78     20.12 o 
  -4   6   3     3760.13     3661.28     66.55 o 
  -3   6   3      569.26      710.90     18.06 o 
  -2   6   3     1423.35     1480.09     23.73 o 
  -1   6   3     1849.48     1749.90     22.70 o 
   0   6   3     1233.21     1153.02     17.02 o 
   1   6   3       27.01       12.90      5.16 o 
   2   6   3     6415.79     6276.34     72.74 o 
   3   6   3      430.98      374.02     14.96 o 
   4   6   3      207.03      150.64     26.83 o 
   5   6   3     2216.42     2321.00    105.24 o 
   6   6   3      517.22      529.82     38.18 o 
   7   6   3       49.52       37.66     13.93 o 
   8   6   3     3339.12     3270.75     62.94 o 
   9   6   3     1109.39     1131.87     39.21 o 
  10   6   3      289.09      295.09     26.31 o 
 -11   7   3      392.73      458.63     36.11 o 
 -10   7   3      421.71      431.29     25.79 o 
  -9   7   3      622.70      701.10     34.05 o 
  -8   7   3     1325.60     1314.49     45.40 o 
  -7   7   3      272.57      309.02     26.83 o 
  -6   7   3      654.50      635.58     30.44 o 
  -5   7   3        2.45        6.71     13.41 o 
  -4   7   3     4370.52     4413.97     90.28 o 
  -3   7   3     4487.64     5245.58     79.45 o 
  -2   7   3      389.31      564.90     14.44 o 
  -1   7   3     1538.05     1582.75     26.31 o 
   0   7   3     1060.29     1030.75     22.18 o 
   1   7   3      600.29      588.12     11.87 o 
   2   7   3       46.18       23.73      5.16 o 
   3   7   3     2150.69     2136.31     38.18 o 
   4   7   3      499.05      521.05     46.43 o 
   5   7   3     2474.73     2519.61    111.95 o 
   6   7   3     2885.79     2745.57     80.99 o 
   7   7   3      332.69      316.76     23.73 o 
   8   7   3      124.92      102.66     17.54 o 
   9   7   3      108.63      133.10     16.51 o 
  10   7   3     1609.07     1652.92     50.04 o 
 -10   8   3      172.85      161.47     15.48 o 
  -9   8   3       62.26       42.30     14.44 o 
  -8   8   3      568.57      573.16     40.24 o 
  -7   8   3     1274.68     1083.89     39.21 o 
  -6   8   3      877.22      808.92     28.37 o 
  -5   8   3       55.61       57.26     12.38 o 
  -4   8   3      615.81      642.28     20.12 o 
  -3   8   3       73.10       96.47      8.25 o 
  -2   8   3       41.93       26.83      5.16 o 
  -1   8   3    10641.82    11484.26    169.73 o 
   0   8   3     1614.09     1652.92     31.99 o 
   1   8   3      229.16      175.92     11.35 o 
   2   8   3      406.17      504.54     11.87 o 
   3   8   3      239.00      190.36     12.38 o 
   4   8   3      274.14      265.68     23.22 o 
   5   8   3     1747.62     1971.74     95.96 o 
   6   8   3      358.74      298.70     33.53 o 
   7   8   3      732.11      729.99     41.79 o 
   8   8   3       25.39       17.54     16.51 o 
   9   8   3      111.19      102.66     14.96 o 
  10   8   3       24.19       28.37     12.38 o 
 -10   9   3      214.23      206.36     19.09 o 
  -9   9   3        4.15       18.06     13.41 o 
  -8   9   3      476.53      459.66     36.63 o 
  -7   9   3      460.62      524.66     28.37 o 
  -6   9   3     5529.36     5399.32     94.92 o 
  -5   9   3     3464.92     3244.96     72.22 o 
  -4   9   3     2502.08     2363.81     40.76 o 
  -3   9   3     6293.46     6551.82     93.89 o 
  -2   9   3      645.16      558.19     14.96 o 
  -1   9   3       95.44      144.97     13.41 o 
   0   9   3      130.97      168.18     10.32 o 
   1   9   3       62.63       78.42      8.77 o 
   2   9   3     3478.04     3660.25     46.43 o 
   3   9   3     4247.94     4749.81     65.00 o 
   4   9   3     3474.90     3518.38     73.26 o 
   5   9   3      145.88      167.15     16.51 o 
   6   9   3     2899.04     2784.27     80.99 o 
   7   9   3     2791.75     2713.59     80.99 o 
   8   9   3      456.15      442.12     36.11 o 
   9   9   3      299.66      331.72     29.41 o 
  10   9   3      186.02      153.22     23.73 o 
 -10  10   3        8.48       11.87      8.77 o 
  -9  10   3       36.33       24.25     12.90 o 
  -8  10   3      130.94      132.07     16.51 o 
  -7  10   3     1549.46     1499.18     43.85 o 
  -6  10   3     4581.94     4230.31     76.35 o 
  -5  10   3     1744.92     1718.95     42.30 o 
  -4  10   3     1925.90     1952.65     43.33 o 
  -3  10   3     2216.46     2411.28     50.04 o 
  -2  10   3     1332.91     1591.53     34.05 o 
  -1  10   3      294.24      311.08     15.99 o 
   0  10   3        5.17       24.25      7.22 o 
   1  10   3     3220.80     3246.50     67.07 o 
   2  10   3     5516.12     6275.82    108.85 o 
   3  10   3      801.17      861.54     19.60 o 
   4  10   3      368.04      422.00     15.99 o 
   5  10   3      913.40      887.33     26.31 o 
   6  10   3     1311.00     1163.85     36.63 o 
   7  10   3     3698.15     3375.48     92.86 o 
   8  10   3     1020.90     1026.62     45.40 o 
   9  10   3       11.17        8.25     13.93 o 
 -10  11   3      561.76      611.33     33.53 o 
  -9  11   3      145.99      108.34     17.54 o 
  -8  11   3      670.49      711.41     39.21 o 
  -7  11   3     4496.66     4243.72     86.15 o 
  -6  11   3      255.21      231.64     18.57 o 
  -5  11   3      828.94      804.79     22.70 o 
  -4  11   3     1150.49     1111.75     35.60 o 
  -3  11   3     1263.68     1234.53     60.88 o 
  -2  11   3     1194.83     1388.78     36.63 o 
  -1  11   3      779.39      780.03     23.73 o 
   0  11   3      723.47      662.92     20.64 o 
   1  11   3       54.75       51.59      6.19 o 
   2  11   3      325.40      280.13     14.44 o 
   3  11   3      156.24      165.09     16.51 o 
   4  11   3       95.86      105.24      8.77 o 
   5  11   3     1683.46     1604.42     36.11 o 
   6  11   3     1298.74     1132.38     34.56 o 
   7  11   3      826.94      754.75     40.24 o 
   8  11   3       38.35       44.37     16.51 o 
   9  11   3      314.98      331.72     27.34 o 
 -10  12   3       15.76        3.61     20.64 o 
  -9  12   3      132.62      112.46     22.18 o 
  -8  12   3      697.13      722.25     37.66 o 
  -7  12   3      304.94      284.77     26.31 o 
  -6  12   3     6446.06     6133.43    114.01 o 
  -5  12   3       37.77       38.69      8.77 o 
  -4  12   3     2589.38     2414.89     58.30 o 
  -3  12   3        0.26        6.19     11.35 o 
  -2  12   3        0.99       13.41      7.74 o 
  -1  12   3     1260.16     1446.56     35.60 o 
   0  12   3        6.18        3.10      5.67 o 
   1  12   3      721.78      654.67     25.79 o 
   2  12   3       11.76       12.90      6.71 o 
   3  12   3      268.96      326.56     14.96 o 
   4  12   3      235.67      249.18     15.48 o 
   5  12   3      235.69      193.98     23.22 o 
   6  12   3     1589.36     1533.75     83.57 o 
   7  12   3     3783.74     3635.49     97.50 o 
   8  12   3      617.28      646.41     35.60 o 
   9  12   3       22.50        0.00     20.12 o 
  -9  13   3     1716.57     1727.72     53.14 o 
  -8  13   3     2467.90     2432.43     70.68 o 
  -7  13   3       41.44       55.72     17.02 o 
  -6  13   3       92.93       60.88     14.96 o 
  -5  13   3      111.57      107.82     13.41 o 
  -4  13   3     1849.45     1754.03     46.43 o 
  -3  13   3      538.33      521.57     39.21 o 
  -2  13   3      243.82      350.29     18.06 o 
  -1  13   3       36.76       36.11      7.22 o 
   0  13   3     1150.92     1231.43     64.49 o 
   1  13   3      254.69      366.28     25.28 o 
   2  13   3      704.08      644.86     27.86 o 
   3  13   3      380.27      397.75     20.12 o 
   4  13   3      254.76      224.41     23.22 o 
   5  13   3     1903.40     1650.34     58.30 o 
   6  13   3      197.25      167.66     31.47 o 
   7  13   3      344.00      345.65     30.44 o 
   8  13   3        0.22        0.00     23.22 o 
   9  13   3       35.46        8.77     20.12 o 
  -9  14   3       11.84       31.99     12.90 o 
  -8  14   3      796.50      755.27     36.63 o 
  -7  14   3     2577.17     2537.67     72.22 o 
  -6  14   3      520.02      517.95     30.95 o 
  -5  14   3      352.27      392.59     23.22 o 
  -4  14   3     1855.98     1660.65     41.27 o 
  -3  14   3      632.80      702.64     26.31 o 
  -2  14   3     2476.10     2566.56     50.56 o 
  -1  14   3      166.12      172.31     19.60 o 
   0  14   3     1375.65     1447.59     46.43 o 
   1  14   3        1.03        4.64     10.83 o 
   2  14   3       56.46       46.95      7.74 o 
   3  14   3      142.99      124.33     10.83 o 
   4  14   3     3567.73     3442.03     62.94 o 
   5  14   3      192.92      185.21     17.02 o 
   6  14   3      711.06      748.04     36.63 o 
   7  14   3        1.04        4.64     13.93 o 
   8  14   3      159.97      163.54     19.60 o 
  -9  15   3      329.12      355.45     39.72 o 
  -8  15   3      116.27      107.82     15.48 o 
  -7  15   3       47.83       53.65     15.48 o 
  -6  15   3        8.80       33.02     13.93 o 
  -5  15   3     2530.48     2382.39     55.72 o 
  -4  15   3     1824.50     1679.74     27.86 o 
  -3  15   3       13.96        8.25      7.22 o 
  -2  15   3      947.39      969.88     19.60 o 
  -1  15   3       37.06       40.24      6.19 o 
   0  15   3      415.88      372.99     13.93 o 
   1  15   3     2039.65     2072.85     36.11 o 
   2  15   3     1005.97     1071.51     37.14 o 
   3  15   3       46.22       34.56      7.74 o 
   4  15   3        2.98        9.80      9.29 o 
   5  15   3       10.39        6.19     10.83 o 
   6  15   3      252.36      266.72     27.34 o 
   7  15   3      568.33      585.54     31.47 o 
   8  15   3      138.90      155.28     18.57 o 
  -7  16   3        4.62        3.10     12.38 o 
  -6  16   3       81.50      103.69     15.48 o 
  -5  16   3     1044.43     1048.29     29.41 o 
  -4  16   3      502.24      495.77     16.51 o 
  -3  16   3     2336.29     2293.14     28.89 o 
  -2  16   3     4129.56     4016.21     67.58 o 
  -1  16   3       90.34       81.51     11.35 o 
   0  16   3        1.91        6.19      6.71 o 
   1  16   3      189.37      170.24     12.38 o 
   2  16   3     2096.68     2082.65     39.72 o 
   3  16   3      442.72      390.53     15.99 o 
   4  16   3      360.96      402.40     20.64 o 
   5  16   3      267.59      265.68     17.02 o 
   6  16   3      307.88      318.82     23.22 o 
   7  16   3      292.28      318.82     25.28 o 
   8  16   3       14.69       11.35      9.80 o 
  -8  17   3      271.48      312.63     38.69 o 
  -7  17   3      130.20      148.58     15.48 o 
  -6  17   3      311.07      269.30     15.48 o 
  -5  17   3      950.05      839.36     24.76 o 
  -4  17   3      729.95      676.33     23.22 o 
  -3  17   3       63.23       67.58      9.29 o 
  -2  17   3      297.77      298.70     13.93 o 
  -1  17   3      520.12      558.19     20.12 o 
   0  17   3     1446.27     1404.77     24.76 o 
   1  17   3     1472.12     1434.69     24.76 o 
   2  17   3      137.07      131.04     10.32 o 
   3  17   3      220.56      191.40     12.38 o 
   4  17   3      398.56      374.54     17.54 o 
   5  17   3      163.27      124.33     11.87 o 
   6  17   3      254.67      223.38     17.02 o 
   7  17   3      243.07      193.98     17.54 o 
  -8  18   3      413.06      415.81     37.66 o 
  -7  18   3      522.92      547.36     43.85 o 
  -6  18   3       44.32       16.51     15.48 o 
  -5  18   3      298.69      335.33     26.31 o 
  -4  18   3       38.05       38.69     11.35 o 
  -3  18   3     3694.38     3838.75     57.78 o 
  -2  18   3      127.51      139.81      9.80 o 
  -1  18   3      616.98      638.67     19.60 o 
   0  18   3     4662.41     4511.99     58.30 o 
   1  18   3     1199.72     1153.02     21.67 o 
   2  18   3     2049.66     2138.37     33.02 o 
   3  18   3      279.52      279.10     13.93 o 
   4  18   3      447.66      464.30     18.06 o 
   5  18   3        5.88       27.86      9.80 o 
   6  18   3        4.64        3.61      9.29 o 
   7  18   3        2.02        0.00     12.90 o 
  -7  19   3      426.35      376.08     25.79 o 
  -6  19   3      166.80      158.89     21.15 o 
  -5  19   3       66.62       62.94     13.41 o 
  -4  19   3        0.67       12.38     10.32 o 
  -3  19   3        8.13       22.70      8.77 o 
  -2  19   3     1759.65     1768.48     30.44 o 
  -1  19   3     1946.83     1897.96     30.95 o 
   0  19   3       13.85       20.64      7.74 o 
   1  19   3     2218.49     2152.81     38.18 o 
   2  19   3     6205.11     6053.47     88.22 o 
   3  19   3      931.04      913.13     24.76 o 
   4  19   3     1106.38     1015.79     29.41 o 
   5  19   3       11.20        7.22     10.32 o 
   6  19   3      116.53       86.67     21.67 o 
   7  19   3        2.18        0.00     15.99 o 
  -7  20   3        8.53        0.00     16.51 o 
  -6  20   3        0.06        0.00     12.38 o 
  -5  20   3      256.12      247.11     21.15 o 
  -4  20   3      131.59      157.86     13.41 o 
  -3  20   3      254.80      273.94     14.96 o 
  -2  20   3      386.98      361.64     15.48 o 
  -1  20   3        9.64       21.15      7.22 o 
   0  20   3     1268.64     1249.49     26.83 o 
   1  20   3      135.22      134.65     10.32 o 
   2  20   3       28.54       37.14      8.25 o 
   3  20   3      222.17      238.86     14.44 o 
   4  20   3      473.27      437.48     18.06 o 
   5  20   3        4.35        2.06      9.29 o 
   6  20   3       69.57       30.95     12.38 o 
   7  20   3        5.34        6.71     15.48 o 
  -7  21   3        6.12        3.10     14.96 o 
  -6  21   3        2.09       13.41     11.35 o 
  -5  21   3      717.32      732.57     26.83 o 
  -4  21   3       97.94      112.98     12.90 o 
  -3  21   3      493.09      521.05     18.57 o 
  -2  21   3       16.11       38.18      8.25 o 
  -1  21   3     2856.27     2866.81     50.56 o 
   0  21   3     5339.45     5296.66     76.35 o 
   1  21   3     1601.58     1622.48     37.14 o 
   2  21   3     2376.87     2328.22     30.95 o 
   3  21   3       44.38       45.91      8.25 o 
   4  21   3      420.63      410.65     15.99 o 
   5  21   3       56.73       63.45     11.35 o 
   6  21   3       16.27       19.09     16.51 o 
  -6  22   3       98.08       83.06     11.87 o 
  -5  22   3      121.62      106.79     12.90 o 
  -4  22   3      105.14       93.38     11.35 o 
  -3  22   3      230.60      247.11     12.38 o 
  -2  22   3      892.73      900.75     19.09 o 
  -1  22   3       31.38       41.79     11.87 o 
   0  22   3        9.64       11.35      9.80 o 
   1  22   3      235.17      232.67     17.54 o 
   2  22   3       72.04       71.71     12.38 o 
   3  22   3      109.14      127.43      8.25 o 
   4  22   3      171.88      171.79     11.35 o 
   5  22   3       62.49       41.27      8.77 o 
   6  22   3        0.20       12.38     11.87 o 
  -6  23   3      135.68       67.07     13.41 o 
  -5  23   3      648.43      578.31     20.64 o 
  -4  23   3       50.53       45.40      8.77 o 
  -3  23   3      123.17      115.56     12.38 o 
  -2  23   3      484.53      498.87     22.70 o 
  -1  23   3      436.80      505.57     23.22 o 
   0  23   3     1066.29     1031.78     26.31 o 
   1  23   3      298.49      323.98     20.12 o 
   2  23   3      102.63       85.64     12.90 o 
   3  23   3      212.54      231.12     16.51 o 
   4  23   3      564.07      720.18     34.56 o 
   5  23   3       19.88       19.09      9.29 o 
  -4  24   3       82.80       91.31     29.41 o 
  -3  24   3       46.90       21.15     17.54 o 
  -2  24   3      486.80      542.20     23.22 o 
  -1  24   3        0.15        3.10      9.80 o 
   0  24   3      468.45      506.09     20.12 o 
   1  24   3     3033.19     3349.68     56.23 o 
   2  24   3      620.91      673.24     24.25 o 
   3  24   3      554.36      607.20     26.83 o 
  -4  25   3      367.15      413.23     41.27 o 
  -3  25   3       70.42       82.03     18.57 o 
  -2  25   3      512.78      540.14     26.83 o 
  -1  25   3      272.38      304.38     19.09 o 
   0  25   3      357.00      400.33     21.15 o 
   1  25   3        6.24       19.09      9.80 o 
   2  25   3       28.02       30.95     12.38 o 
   3  25   3      150.01      187.78     30.44 o 
  -3  26   3       67.78       49.53     24.76 o 
  -2  26   3      356.30      435.41     22.70 o 
  -1  26   3       58.51       44.88     12.38 o 
   0  26   3      848.34      925.51     36.63 o 
   1  26   3     1831.45     1994.95     56.23 o 
   2  26   3       13.15        1.55     18.57 o 
  -1  27   3      590.65      563.87     39.21 o 
   0  27   3      124.46       91.83     21.15 o 
   1  27   3      179.11      153.22     22.70 o 
 -11   0   4        4.20       19.60     19.60 o 
 -10   0   4       75.98       60.88     17.02 o 
  -9   0   4      419.56      383.82     36.63 o 
  -8   0   4      339.93      432.83     39.21 o 
  -7   0   4      118.66       85.12     19.60 o 
  -6   0   4    17511.07    15505.12    362.16 o 
  -5   0   4      203.90      235.25     21.15 o 
  -4   0   4     3400.69     3072.65     68.61 o 
  -3   0   4     3132.73     3207.30     69.65 o 
  -2   0   4    10339.40    10620.14    148.06 o 
  -1   0   4     4858.84     5354.44     92.34 o 
   0   0   4    17444.74    16930.52    287.35 o 
   1   0   4    10438.70     9565.66    160.44 o 
   2   0   4     3854.12     3866.61     80.99 o 
   3   0   4      814.92      723.28     26.31 o 
   4   0   4     3521.56     3736.09     83.06 o 
   5   0   4     4278.17     4154.47    109.37 o 
   6   0   4      323.28      367.83     36.11 o 
   7   0   4        0.01        0.00     17.54 o 
   8   0   4     1929.19     2009.40     67.58 o 
   9   0   4      124.66      109.37     19.09 o 
  10   0   4       62.55       47.46     18.06 o 
 -11   1   4       23.60        8.25     12.38 o 
 -10   1   4      184.36      140.84     13.41 o 
  -9   1   4      493.42      436.96     27.34 o 
  -8   1   4      811.93      953.88     34.56 o 
  -7   1   4      248.81      253.82     22.70 o 
  -6   1   4      734.76      778.48     31.99 o 
  -5   1   4     8729.23     9005.92    154.25 o 
  -4   1   4      247.23      244.02     10.32 o 
  -3   1   4     2262.08     2523.22     32.50 o 
  -2   1   4      752.21      675.30     11.87 o 
  -1   1   4       35.14       44.88      5.67 o 
   0   1   4      647.78      717.09     13.41 o 
   1   1   4      536.70      539.11     15.99 o 
   2   1   4      873.98      886.82     21.15 o 
   3   1   4      206.84      252.27     14.44 o 
   4   1   4      429.59      401.88     17.02 o 
   5   1   4      319.63      344.10     19.60 o 
   6   1   4       37.70       37.66     12.90 o 
   7   1   4      249.82      275.49     20.12 o 
   8   1   4       67.16       84.61     14.44 o 
   9   1   4      270.26      285.80     24.76 o 
  10   1   4      106.75       94.92     25.79 o 
 -11   2   4      335.23      332.75     28.89 o 
 -10   2   4       93.78       88.73     14.44 o 
  -9   2   4      106.01       73.26     13.93 o 
  -8   2   4     1126.60     1257.23     38.69 o 
  -7   2   4       24.81       24.76     14.44 o 
  -6   2   4     3865.86     3728.86    135.16 o 
  -5   2   4     1732.88     1908.28     60.36 o 
  -4   2   4      289.57      426.13     19.09 o 
  -3   2   4     2223.10     2198.21     29.92 o 
  -2   2   4      948.46      961.62     16.51 o 
  -1   2   4     1474.29     1418.19     19.09 o 
   0   2   4     1358.81     1292.82     19.60 o 
   1   2   4     2272.51     2650.13     40.24 o 
   2   2   4     1788.04     1666.33     27.34 o 
   3   2   4     4363.84     4372.18     71.19 o 
   4   2   4     9344.52     9294.82    158.38 o 
   5   2   4      347.57      357.00     30.95 o 
   6   2   4       56.48       52.62     13.41 o 
   7   2   4       50.20       42.30     13.41 o 
   8   2   4       13.21       21.67     12.90 o 
   9   2   4      299.57      339.97     24.76 o 
  10   2   4       33.98       29.41     10.83 o 
 -11   3   4       54.93       23.22     12.38 o 
 -10   3   4        6.54        7.22     12.90 o 
  -9   3   4        0.19        4.13     11.35 o 
  -8   3   4     1020.37      990.51     30.95 o 
  -7   3   4        0.54        0.00     13.41 o 
  -6   3   4     1443.65     1564.18     74.80 o 
  -5   3   4     7188.70     6720.00    163.54 o 
  -4   3   4      647.40      859.99     29.41 o 
  -3   3   4      259.47      279.10     14.44 o 
  -2   3   4     4271.04     4019.31     55.20 o 
  -1   3   4     2960.25     2811.61     42.30 o 
   0   3   4     8029.14     8543.16     97.50 o 
   1   3   4     3256.62     3148.49     42.82 o 
   2   3   4     5359.33     5544.80     68.61 o 
   3   3   4      559.83      645.90     18.06 o 
   4   3   4     2139.71     2168.29     66.03 o 
   5   3   4     1768.03     1999.59     66.55 o 
   6   3   4      446.18      416.84     26.31 o 
   7   3   4     1258.96     1244.85     34.05 o 
   8   3   4     1578.03     1520.85     40.24 o 
   9   3   4        6.05        7.74     10.83 o 
  10   3   4       22.92       16.51     12.90 o 
 -11   4   4      284.20      298.70     33.53 o 
 -10   4   4      154.07      127.94     15.99 o 
  -9   4   4      249.67      207.90     16.51 o 
  -8   4   4        7.51       17.02     12.38 o 
  -7   4   4     1169.38     1211.83     31.99 o 
  -6   4   4       42.29       35.60     12.38 o 
  -5   4   4      568.51      574.70     44.37 o 
  -4   4   4      673.75      743.92     27.86 o 
  -3   4   4      366.25      413.74     13.41 o 
  -2   4   4     1799.51     1889.71     29.41 o 
  -1   4   4      432.41      396.72     11.35 o 
   0   4   4     1290.43     1385.68     24.25 o 
   1   4   4     1187.53     1207.70     17.54 o 
   2   4   4     1521.67     1700.89     26.31 o 
   3   4   4     1144.40     1303.66     27.34 o 
   4   4   4     3064.28     2825.02     64.49 o 
   5   4   4      104.32       97.50     13.93 o 
   6   4   4     1507.99     1489.38     46.95 o 
   7   4   4      105.03       74.80     14.44 o 
   8   4   4      246.31      227.51     19.09 o 
   9   4   4      477.41      523.63     26.83 o 
  10   4   4     1132.04     1146.83     40.24 o 
 -11   5   4      371.84      386.92     35.60 o 
 -10   5   4       12.99        8.25     15.99 o 
  -9   5   4      127.94       95.44     21.67 o 
  -8   5   4      145.76      134.13     14.96 o 
  -7   5   4       35.77       29.41     10.83 o 
  -6   5   4       69.05       56.23     13.41 o 
  -5   5   4      140.20      140.84     17.02 o 
  -4   5   4    15747.82    16455.39    287.35 o 
  -3   5   4        5.54        2.06      6.71 o 
  -2   5   4     3791.51     3629.30     46.43 o 
  -1   5   4     1372.86     1292.31     18.57 o 
   0   5   4      666.90      593.79     12.38 o 
   1   5   4      108.44       89.25      8.25 o 
   2   5   4        0.66        2.58      8.25 o 
   3   5   4     2603.11     2846.17     47.98 o 
   4   5   4      291.09      348.74     15.99 o 
   5   5   4      217.67      180.56     15.99 o 
   6   5   4       21.07       24.76     17.54 o 
   7   5   4      539.54      516.92     27.86 o 
   8   5   4     5817.41     5874.46     99.57 o 
   9   5   4      143.64      125.88     19.60 o 
  10   5   4      355.41      353.39     25.79 o 
 -11   6   4       35.02       31.47     18.06 o 
 -10   6   4      394.47      482.87     34.05 o 
  -9   6   4       57.49       50.56     16.51 o 
  -8   6   4       85.64       92.86     17.54 o 
  -7   6   4     1159.45     1122.58     29.41 o 
  -6   6   4     1418.10     1403.74     38.69 o 
  -5   6   4        4.16        0.00     17.54 o 
  -4   6   4      121.28      133.62     12.38 o 
  -3   6   4       13.02        7.74      6.71 o 
  -2   6   4     3088.36     3214.52     47.98 o 
  -1   6   4     1120.06     1418.19     22.70 o 
   0   6   4     2754.09     2743.51     38.18 o 
   1   6   4     2386.81     2430.36     33.53 o 
   2   6   4     7322.92     7475.27    135.68 o 
   3   6   4       22.95       18.57      8.25 o 
   4   6   4      114.75      131.55     26.83 o 
   5   6   4      104.01       86.15     26.83 o 
   6   6   4     1394.88     1336.16     41.79 o 
   7   6   4       18.90       25.79     13.41 o 
   8   6   4      259.30      260.01     20.12 o 
   9   6   4       10.72       10.83     12.90 o 
  10   6   4       18.38        8.77     12.38 o 
 -11   7   4      349.73      335.33     34.56 o 
 -10   7   4        1.57        4.64     14.44 o 
  -9   7   4       29.62        6.71     14.44 o 
  -8   7   4       51.44       71.19     16.51 o 
  -7   7   4     2470.05     2442.23     52.62 o 
  -6   7   4      459.64      490.10     24.76 o 
  -5   7   4      623.24      637.64     47.98 o 
  -4   7   4     2068.85     2040.87     50.04 o 
  -3   7   4     5478.83     5738.78     87.19 o 
  -2   7   4     6282.41     6527.57     99.57 o 
  -1   7   4      943.13     1044.68     20.64 o 
   0   7   4     1428.09     1411.99     22.18 o 
   1   7   4     1819.87     2107.42     32.50 o 
   2   7   4      529.97      697.49     19.09 o 
   3   7   4      274.98      324.50     19.09 o 
   4   7   4      511.77      525.69     48.49 o 
   5   7   4       82.67       64.49     14.96 o 
   6   7   4     2676.79     2432.94     57.78 o 
   7   7   4        5.03       15.99     11.87 o 
   8   7   4      579.51      546.84     33.02 o 
   9   7   4      740.94      792.93     33.02 o 
  10   7   4     2096.75     2071.82     79.96 o 
 -10   8   4        0.03        4.64     11.87 o 
  -9   8   4      445.72      483.39     30.44 o 
  -8   8   4      684.15      716.06     42.82 o 
  -7   8   4      121.06      103.18     20.64 o 
  -6   8   4       31.92       36.11     11.87 o 
  -5   8   4       18.53       11.87     13.41 o 
  -4   8   4     1193.85     1209.77     42.30 o 
  -3   8   4       17.03       51.59      8.25 o 
  -2   8   4     2073.26     2053.76     37.14 o 
  -1   8   4     8036.92     7806.98    118.66 o 
   0   8   4     1585.17     1516.20     30.44 o 
   1   8   4     4937.33     5800.68     77.90 o 
   2   8   4     2255.88     2616.60     38.69 o 
   3   8   4       17.76        8.25     11.35 o 
   4   8   4        0.49       17.54     13.41 o 
   5   8   4      119.31      116.59     15.48 o 
   6   8   4       42.29       40.76     17.54 o 
   7   8   4      170.24      142.39     21.67 o 
   8   8   4       42.27       37.14     17.54 o 
   9   8   4     1386.21     1515.69     42.82 o 
  10   8   4       47.92       52.62     18.57 o 
 -10   9   4       48.13       43.33     11.87 o 
  -9   9   4      412.23      456.56     29.41 o 
  -8   9   4      222.93      216.67     27.34 o 
  -7   9   4     1024.48      998.77     37.14 o 
  -6   9   4      985.29      916.22     29.41 o 
  -5   9   4     2848.40     2919.43     67.07 o 
  -4   9   4       29.83       35.60      9.80 o 
  -3   9   4     5902.62     6107.64     89.25 o 
  -2   9   4     4808.40     5308.01    108.85 o 
  -1   9   4     2739.01     3416.75     65.52 o 
   0   9   4      744.28      718.12     21.15 o 
   1   9   4     2347.82     2644.46     58.30 o 
   2   9   4      633.50      572.12     12.90 o 
   3   9   4      963.70     1068.93     24.76 o 
   4   9   4      220.51      274.45     24.25 o 
   5   9   4        0.76       11.87     10.32 o 
   6   9   4     3258.40     3045.31     87.19 o 
   7   9   4      530.38      555.62     38.18 o 
   8   9   4      237.96      234.73     26.83 o 
   9   9   4      996.78     1007.02     34.05 o 
 -10  10   4      410.80      397.75     29.41 o 
  -9  10   4       11.14       10.32     11.87 o 
  -8  10   4      345.63      363.70     27.34 o 
  -7  10   4      165.76      136.20     16.51 o 
  -6  10   4      629.76      608.75     21.67 o 
  -5  10   4      741.09      742.88     23.73 o 
  -4  10   4     1215.15     1261.87     32.50 o 
  -3  10   4     5106.05     5181.61     84.61 o 
  -2  10   4     1481.62     1700.89     42.82 o 
  -1  10   4     2874.49     2925.10     63.45 o 
   0  10   4     1205.91     1237.62     33.02 o 
   1  10   4     1410.15     1478.54     36.63 o 
   2  10   4      637.02      670.66     20.64 o 
   3  10   4       68.33       55.72      7.22 o 
   4  10   4     1395.14     1327.39     41.79 o 
   5  10   4      364.99      367.31     22.18 o 
   6  10   4       27.59       42.30     12.90 o 
   7  10   4      888.52      909.00     44.37 o 
   8  10   4       40.44       31.47     15.99 o 
   9  10   4      674.87      638.16     32.50 o 
 -10  11   4       53.17       32.50     10.83 o 
  -9  11   4        4.60        3.61     15.48 o 
  -8  11   4        8.01        4.64     16.51 o 
  -7  11   4      441.27      409.10     32.50 o 
  -6  11   4     1338.83     1275.80     32.50 o 
  -5  11   4     3521.79     3556.56     63.45 o 
  -4  11   4      764.17      848.64     30.95 o 
  -3  11   4      129.23      150.64     19.09 o 
  -2  11   4       14.71        5.16     10.83 o 
  -1  11   4      111.73      116.59     11.87 o 
   0  11   4      753.46      710.90     24.25 o 
   1  11   4      515.83      465.33     16.51 o 
   2  11   4     2782.78     2816.77     62.42 o 
   3  11   4        1.36        9.29      9.29 o 
   4  11   4      450.14      419.94     13.41 o 
   5  11   4      139.25      158.38     11.35 o 
   6  11   4      785.58      737.72     27.34 o 
   7  11   4     1434.76     1336.16     52.11 o 
   8  11   4       18.60        2.58     14.96 o 
   9  11   4       62.61       59.33     13.93 o 
 -10  12   4       62.83       20.64     13.93 o 
  -9  12   4       63.41       72.22     15.99 o 
  -8  12   4     1947.50     2106.90     65.52 o 
  -7  12   4      124.91      107.82     18.06 o 
  -6  12   4     2424.46     2453.58     54.17 o 
  -5  12   4     1090.96     1139.60     28.37 o 
  -4  12   4      203.44      245.56     37.14 o 
  -3  12   4      762.19      752.69     36.63 o 
  -2  12   4     1698.99     1745.26     44.37 o 
  -1  12   4        0.60        3.61      7.22 o 
   0  12   4     1378.49     1642.08     40.24 o 
   1  12   4     3259.08     3632.39     65.52 o 
   2  12   4      205.97      160.44     13.41 o 
   3  12   4      135.20      198.62     16.51 o 
   4  12   4     2603.42     2218.33     40.76 o 
   5  12   4      214.22      176.43     23.22 o 
   6  12   4       17.85       12.38     14.96 o 
   7  12   4     1078.38     1198.93     48.49 o 
   8  12   4       47.53       80.99     17.02 o 
   9  12   4       95.40       61.39     20.64 o 
  -9  13   4      773.42      746.49     32.50 o 
  -8  13   4      127.97      100.60     17.54 o 
  -7  13   4      379.88      291.99     28.37 o 
  -6  13   4      123.26      107.31     17.02 o 
  -5  13   4      425.30      432.83     21.67 o 
  -4  13   4     1378.72     1444.50     51.59 o 
  -3  13   4      488.68      483.39     38.18 o 
  -2  13   4      313.26      341.52     19.09 o 
  -1  13   4      391.28      446.76     17.02 o 
   0  13   4     1877.87     2146.11     49.01 o 
   1  13   4      218.40      199.65     12.38 o 
   2  13   4      569.13      556.13     15.99 o 
   3  13   4     1369.13     1353.18     25.28 o 
   4  13   4      421.87      417.36     19.60 o 
   5  13   4     1248.72     1163.34     37.66 o 
   6  13   4      126.65       91.31     29.41 o 
   7  13   4       11.92        0.00     23.22 o 
   8  13   4      707.78      838.84     58.81 o 
  -9  14   4        7.54        4.64     10.83 o 
  -8  14   4      847.81      950.79     39.72 o 
  -7  14   4     1458.78     1434.18     50.56 o 
  -6  14   4       84.66       45.91     14.96 o 
  -5  14   4      407.92      396.72     23.22 o 
  -4  14   4      103.02      103.69     13.41 o 
  -3  14   4      469.87      425.61     28.37 o 
  -2  14   4      129.87      128.46     13.41 o 
  -1  14   4     2232.59     2314.80     44.88 o 
   0  14   4        1.13        5.67     14.96 o 
   1  14   4      309.18      273.94     16.51 o 
   2  14   4     1424.35     1369.69     30.44 o 
   3  14   4      132.22      108.85     10.32 o 
   4  14   4      164.78      122.27     13.93 o 
   5  14   4      214.24      234.73     20.12 o 
   6  14   4     1234.74     1173.65     45.40 o 
   7  14   4      407.44      400.85     29.92 o 
   8  14   4      615.33      572.12     29.41 o 
  -9  15   4      575.74      630.94     44.88 o 
  -8  15   4      771.30      846.58     35.08 o 
  -7  15   4      295.99      323.46     27.86 o 
  -6  15   4      300.44      262.59     22.18 o 
  -5  15   4     1102.14     1072.54     31.47 o 
  -4  15   4      619.77      563.87     20.12 o 
  -3  15   4      905.63      902.81     25.79 o 
  -2  15   4       91.83       95.44      8.77 o 
  -1  15   4      750.67      719.15     21.15 o 
   0  15   4     1317.89     1214.92     30.95 o 
   1  15   4     1012.48     1023.53     29.41 o 
   2  15   4      673.10      675.30     22.18 o 
   3  15   4     3667.51     3591.12     53.65 o 
   4  15   4       18.25       23.22     10.32 o 
   5  15   4      433.87      429.22     25.79 o 
   6  15   4      999.29     1049.32     42.30 o 
   7  15   4      243.01      252.27     18.57 o 
   8  15   4       38.86       37.14     10.83 o 
  -8  16   4      228.22      208.42     19.09 o 
  -7  16   4      244.91      275.49     24.25 o 
  -6  16   4      101.59      101.11     15.48 o 
  -5  16   4      271.79      229.57     14.96 o 
  -4  16   4      461.27      432.83     17.54 o 
  -3  16   4     2388.63     2360.20     44.37 o 
  -2  16   4        5.24       13.41      5.67 o 
  -1  16   4     5781.77     5685.64     99.05 o 
   0  16   4      107.34      132.07     11.35 o 
   1  16   4       12.09       29.92      8.25 o 
   2  16   4      118.21      109.88     10.32 o 
   3  16   4       28.35       27.86      9.29 o 
   4  16   4      117.74      108.85     11.87 o 
   5  16   4       13.79       28.89      9.80 o 
   6  16   4      255.02      212.03     19.09 o 
   7  16   4      592.69      634.55     25.28 o 
   8  16   4       60.29       84.09     23.22 o 
  -7  17   4      248.94      261.56     20.12 o 
  -6  17   4      105.05      115.04     14.44 o 
  -5  17   4      264.93      267.23     15.48 o 
  -4  17   4      306.14      288.90     15.99 o 
  -3  17   4       71.31       78.42     11.87 o 
  -2  17   4     1669.41     1629.70     35.08 o 
  -1  17   4      301.57      332.75     15.48 o 
   0  17   4      896.07      902.29     18.57 o 
   1  17   4     1122.89     1108.65     23.22 o 
   2  17   4       20.12       13.93      8.25 o 
   3  17   4     3547.83     3605.05     52.62 o 
   4  17   4      169.33      215.13     14.44 o 
   5  17   4      787.66      746.49     23.22 o 
   6  17   4      748.14      753.72     24.25 o 
   7  17   4      187.95      101.11     13.41 o 
  -8  18   4       22.42        7.22     16.51 o 
  -7  18   4      127.65       76.35     23.73 o 
  -6  18   4       23.64       31.99     16.51 o 
  -5  18   4      403.81      373.51     24.25 o 
  -4  18   4       28.40       31.99     11.87 o 
  -3  18   4       71.12       55.72     11.35 o 
  -2  18   4      147.97      189.85     14.96 o 
  -1  18   4     6973.45     6849.49    115.04 o 
   0  18   4      479.44      477.72     13.41 o 
   1  18   4        7.77        3.10      6.71 o 
   2  18   4      121.96      113.50      9.80 o 
   3  18   4      963.47      972.46     22.70 o 
   4  18   4     1911.25     1833.48     35.08 o 
   5  18   4      154.16      166.12     13.93 o 
   6  18   4        0.70       16.51      8.77 o 
   7  18   4      165.49      121.23     15.48 o 
  -7  19   4      921.35      878.05     50.04 o 
  -6  19   4      626.11      628.36     33.53 o 
  -5  19   4       91.94       77.38     17.02 o 
  -4  19   4      387.07      360.09     22.70 o 
  -3  19   4      302.13      313.66     19.09 o 
  -2  19   4     1854.02     1910.86     35.08 o 
  -1  19   4      245.85      245.05     15.99 o 
   0  19   4      152.48      137.74     12.38 o 
   1  19   4        7.88        8.25      6.19 o 
   2  19   4       57.90       57.78      8.25 o 
   3  19   4        3.74        7.74      7.22 o 
   4  19   4       40.03       36.63      8.25 o 
   5  19   4      661.60      609.78     18.06 o 
   6  19   4      443.82      401.88     27.34 o 
   7  19   4      110.04       67.07     17.54 o 
  -7  20   4      204.42      101.11     20.12 o 
  -6  20   4      904.56      814.59     47.98 o 
  -5  20   4      107.08       99.57     13.41 o 
  -4  20   4      644.05      645.90     25.28 o 
  -3  20   4      278.83      258.98     18.57 o 
  -2  20   4        7.18       19.60      8.77 o 
  -1  20   4     1365.78     1388.26     27.86 o 
   0  20   4       15.79       17.02      8.25 o 
   1  20   4     3618.95     3562.23     66.55 o 
   2  20   4     1408.59     1523.94     30.95 o 
   3  20   4       68.20       59.84     10.32 o 
   4  20   4       42.32       42.82     11.35 o 
   5  20   4      184.76      191.40     14.96 o 
   6  20   4      253.43      223.38     19.60 o 
  -6  21   4       50.63       42.30     12.38 o 
  -5  21   4      390.99      392.59     22.18 o 
  -4  21   4        3.10        6.71      9.80 o 
  -3  21   4        2.32        5.67      9.80 o 
  -2  21   4      876.19      825.94     21.67 o 
  -1  21   4       59.94       63.45      8.25 o 
   0  21   4     1109.30     1079.76     24.76 o 
   1  21   4      405.22      410.13     21.67 o 
   2  21   4      150.28      145.48      8.25 o 
   3  21   4      113.11      118.66      9.80 o 
   4  21   4     1012.13     1030.24     23.73 o 
   5  21   4       36.20       22.18      8.77 o 
   6  21   4       43.23       24.25     14.44 o 
  -6  22   4      496.82      355.97     28.37 o 
  -5  22   4       88.22       88.22     11.87 o 
  -4  22   4      372.76      405.49     19.09 o 
  -3  22   4      622.29      629.39     20.12 o 
  -2  22   4       76.98       79.96      8.77 o 
  -1  22   4      142.48      194.49     15.48 o 
   0  22   4       22.10       19.60     10.32 o 
   1  22   4     3563.12     3580.29     60.88 o 
   2  22   4        2.99        0.00     10.83 o 
   3  22   4      129.60      151.67      9.29 o 
   4  22   4       11.98       14.44      7.74 o 
   5  22   4      938.52      952.34     23.73 o 
  -5  23   4      435.85      401.36     15.99 o 
  -4  23   4        4.41        2.06      7.22 o 
  -3  23   4        4.46       13.41      9.29 o 
  -2  23   4        9.50        0.00     10.32 o 
  -1  23   4       89.14       75.84     13.41 o 
   0  23   4       46.64       44.37     10.83 o 
   1  23   4      657.59      692.84     24.25 o 
   2  23   4       19.35        5.16     10.32 o 
   3  23   4      723.07      844.00     25.28 o 
   4  23   4        0.92        3.10     12.90 o 
  -4  24   4     1072.32     1022.50     62.42 o 
  -3  24   4      132.01      122.27     15.48 o 
  -2  24   4       17.12        6.71     10.32 o 
  -1  24   4      107.42      155.28     14.44 o 
   0  24   4     1589.72     1622.99     34.56 o 
   1  24   4      646.38      646.41     22.18 o 
   2  24   4      147.99      164.57     13.93 o 
   3  24   4        3.03        0.00     10.83 o 
  -4  25   4       21.86       19.60     22.18 o 
  -3  25   4       88.69       63.97     12.38 o 
  -2  25   4      193.83      174.89     17.02 o 
  -1  25   4       22.14       36.11     13.41 o 
   0  25   4      762.33      875.98     32.50 o 
   1  25   4     1691.86     1877.84     56.23 o 
   2  25   4      563.25      675.82     31.47 o 
   3  25   4     2051.51     1966.06     73.77 o 
  -3  26   4      783.36      791.89     50.56 o 
  -2  26   4      102.38       97.50     12.90 o 
  -1  26   4       74.13       70.16     12.90 o 
   0  26   4       47.07       33.53     12.90 o 
   1  26   4       72.08       64.49     13.41 o 
   2  26   4     1466.61     1665.81     65.52 o 
 -10   1   5      250.27      245.56     19.09 o 
  -9   1   5      119.65       95.44     14.96 o 
  -8   1   5     2267.90     2244.13     52.62 o 
  -7   1   5     2494.58     2382.90     53.65 o 
  -6   1   5        4.08        2.58     10.32 o 
  -5   1   5       42.79       36.11     12.90 o 
  -4   1   5     5323.96     5239.91     70.16 o 
  -3   1   5       28.90       31.99      6.19 o 
  -2   1   5       95.94       98.02      6.19 o 
  -1   1   5     5014.52     5026.85     59.84 o 
   0   1   5     1391.05     1151.99     21.15 o 
   1   1   5     7174.22     7701.23    113.50 o 
   2   1   5    13348.76    13398.73    200.68 o 
   3   1   5      355.40      441.09     17.54 o 
   4   1   5     5083.17     5410.15    111.95 o 
   5   1   5        3.04        0.00      7.74 o 
   6   1   5      552.04      620.10     28.37 o 
   7   1   5      112.54      121.75     15.48 o 
   8   1   5       11.01        8.77     11.87 o 
   9   1   5       19.11        3.61     13.93 o 
  10   1   5        0.21        1.55     46.43 o 
 -11   2   5      109.62      182.63     43.33 o 
 -10   2   5       15.35        9.80     10.32 o 
  -9   2   5      169.33      161.99     15.48 o 
  -8   2   5      140.40      120.72     15.48 o 
  -7   2   5       27.78       26.83     14.96 o 
  -6   2   5      702.52      645.38     31.47 o 
  -5   2   5      796.59      764.04     50.04 o 
  -4   2   5      554.93      636.61     26.83 o 
  -3   2   5     4305.13     4203.48     56.75 o 
  -2   2   5     2886.02     2791.49     34.05 o 
  -1   2   5     6923.93     7055.33     82.03 o 
   0   2   5        6.23       22.18      6.19 o 
   1   2   5     1718.64     1636.92     27.86 o 
   2   2   5     2263.60     2409.73     39.72 o 
   3   2   5      429.35      474.10     17.02 o 
   4   2   5      213.43      214.09     14.96 o 
   5   2   5      373.51      434.90     34.56 o 
   6   2   5      941.36      805.82     28.37 o 
   7   2   5     1182.36     1204.61     37.14 o 
   8   2   5     1712.43     1755.06     43.33 o 
   9   2   5     1540.43     1524.46     37.66 o 
  10   2   5      334.93      438.51     55.20 o 
 -11   3   5      163.09      181.08     28.89 o 
 -10   3   5      860.79      888.88     34.56 o 
  -9   3   5      388.15      407.55     24.76 o 
  -8   3   5      408.68      497.84     25.28 o 
  -7   3   5       38.82       31.99     11.35 o 
  -6   3   5       54.27       54.68     25.28 o 
  -5   3   5       47.90       45.40     22.70 o 
  -4   3   5      711.68      786.22     29.41 o 
  -3   3   5     1641.90     1849.99     35.60 o 
  -2   3   5     1878.68     1793.75     30.95 o 
  -1   3   5     1059.28     1104.52     17.54 o 
   0   3   5     7084.86     7071.84     99.05 o 
   1   3   5      329.14      346.68     10.83 o 
   2   3   5     3007.97     3477.62     49.01 o 
   3   3   5       67.47       70.16      7.74 o 
   4   3   5     1235.62     1256.71     49.01 o 
   5   3   5      547.60      545.30     37.14 o 
   6   3   5      452.40      443.67     23.73 o 
   7   3   5     1008.32     1003.41     30.95 o 
   8   3   5       42.89       25.79     12.38 o 
   9   3   5      182.86      139.81     14.44 o 
  10   3   5      536.88      549.94     36.63 o 
 -11   4   5      164.21      243.50     31.47 o 
 -10   4   5        5.50       12.38     11.87 o 
  -9   4   5        2.15       15.99     11.35 o 
  -8   4   5        0.79       10.83     11.87 o 
  -7   4   5        1.37        6.71      9.80 o 
  -6   4   5      338.19      407.55     32.50 o 
  -5   4   5     5449.99     5917.27    195.01 o 
  -4   4   5     5182.42     5755.28    141.35 o 
  -3   4   5      311.40      215.13     13.93 o 
  -2   4   5     1548.71     1380.01     23.73 o 
  -1   4   5     1010.15     1125.16     21.15 o 
   0   4   5     2028.02     1907.25     33.02 o 
   1   4   5     5497.02     5480.83     67.58 o 
   2   4   5       51.50       70.16      6.19 o 
   3   4   5       13.10        6.19      8.25 o 
   4   4   5      290.90      221.32     18.06 o 
   5   4   5      152.47      162.51     14.96 o 
   6   4   5     2387.06     2259.60     50.56 o 
   7   4   5       18.84       25.28     12.90 o 
   8   4   5      643.61      667.05     27.86 o 
   9   4   5      167.53      118.66     13.41 o 
  10   4   5      203.44      265.68     30.95 o 
 -11   5   5      307.99      348.74     35.08 o 
 -10   5   5      103.35      110.92     18.57 o 
  -9   5   5      499.06      501.45     38.69 o 
  -8   5   5       46.10       47.98     12.38 o 
  -7   5   5       15.16       15.48     10.32 o 
  -6   5   5      679.05      688.72     23.73 o 
  -5   5   5      281.26      283.74     20.12 o 
  -4   5   5     1729.96     1748.87     47.46 o 
  -3   5   5      966.73     1176.23     27.86 o 
  -2   5   5     3428.84     3541.59     57.78 o 
  -1   5   5     3325.83     3303.25     51.07 o 
   0   5   5        9.29        6.19      6.71 o 
   1   5   5     1956.58     2212.14     49.53 o 
   2   5   5       41.87       67.58      9.29 o 
   3   5   5      177.51      156.32     10.83 o 
   4   5   5      708.32      742.37     21.67 o 
   5   5   5      325.99      297.15     27.34 o 
   6   5   5      189.89      208.94     22.70 o 
   7   5   5      111.79      106.27     14.44 o 
   8   5   5       24.53       30.44     11.87 o 
   9   5   5      985.54     1072.02     43.85 o 
  10   5   5       36.59       41.27     17.02 o 
 -11   6   5        1.09       13.41     17.02 o 
 -10   6   5        0.07        2.58     13.93 o 
  -9   6   5       24.97       14.96     14.96 o 
  -8   6   5      417.64      407.55     39.21 o 
  -7   6   5      671.13      703.16     27.86 o 
  -6   6   5     1894.61     1865.98     51.59 o 
  -5   6   5      703.59      580.38     23.73 o 
  -4   6   5     5494.64     5504.56    119.17 o 
  -3   6   5     2930.00     3269.72     58.30 o 
  -2   6   5     4307.30     4281.90     57.78 o 
  -1   6   5        0.18        7.74      7.22 o 
   0   6   5     4360.72     4393.85     70.16 o 
   1   6   5      930.18      817.69     24.25 o 
   2   6   5      659.83      716.57     24.76 o 
   3   6   5     1068.10     1052.42     42.30 o 
   4   6   5     5529.93     5469.48    201.20 o 
   5   6   5       18.76       11.87     13.41 o 
   6   6   5     5406.55     5088.24    102.66 o 
   7   6   5      381.14      386.40     27.86 o 
   8   6   5        8.83        6.71     13.93 o 
   9   6   5       29.98       28.89     12.90 o 
  10   6   5      115.72      109.37     19.09 o 
 -10   7   5      204.06      170.24     21.67 o 
  -9   7   5     1989.64     2100.71     56.23 o 
  -8   7   5      235.20      285.29     26.83 o 
  -7   7   5      754.67      728.44     35.08 o 
  -6   7   5        1.38        0.00     12.38 o 
  -5   7   5       17.02        0.00     18.57 o 
  -4   7   5        7.81       37.66     20.64 o 
  -3   7   5      948.43      900.23     27.34 o 
  -2   7   5     3445.16     4137.96     67.07 o 
  -1   7   5     2237.42     1944.39     31.47 o 
   0   7   5     2251.33     2375.16     40.76 o 
   1   7   5      699.12      761.46     23.22 o 
   2   7   5     6851.61     7145.61    158.89 o 
   3   7   5    10351.32    10586.09    231.64 o 
   4   7   5        0.10        0.00     21.15 o 
   5   7   5     4007.33     3513.74     95.44 o 
   6   7   5      379.71      390.01     25.28 o 
   7   7   5      650.96      573.16     28.89 o 
   8   7   5        8.92        8.25     16.51 o 
   9   7   5      121.52      103.18     14.44 o 
 -10   8   5       80.98       78.93     12.90 o 
  -9   8   5      430.16      392.59     28.89 o 
  -8   8   5     1600.81     1569.34     58.81 o 
  -7   8   5        0.13        4.13     13.41 o 
  -6   8   5     3024.79     3042.73     53.65 o 
  -5   8   5       76.27       60.36     23.22 o 
  -4   8   5      352.69      380.21     30.95 o 
  -3   8   5     5859.03     6290.26    105.76 o 
  -2   8   5     4758.99     4881.36    101.63 o 
  -1   8   5     4539.09     4867.95    103.18 o 
   0   8   5      204.68      285.29     12.38 o 
   1   8   5       18.31       18.57      6.19 o 
   2   8   5     1591.91     1661.17     37.14 o 
   3   8   5      753.59      794.47     33.02 o 
   4   8   5     1261.07     1388.26     47.98 o 
   5   8   5      117.78       89.77     19.60 o 
   6   8   5     1665.48     1577.60     59.33 o 
   7   8   5      426.63      452.44     37.14 o 
   8   8   5     1149.30     1170.56     49.53 o 
   9   8   5        0.06       13.93     11.35 o 
 -10   9   5      185.15      177.47     16.51 o 
  -9   9   5       28.39       25.79     13.93 o 
  -8   9   5      353.91      365.77     35.08 o 
  -7   9   5      433.08      449.34     24.76 o 
  -6   9   5     1973.35     1959.87     39.72 o 
  -5   9   5      449.02      481.33     26.31 o 
  -4   9   5     1068.66     1077.18     31.47 o 
  -3   9   5     3254.11     3117.53     55.72 o 
  -2   9   5       96.76       53.65     12.90 o 
  -1   9   5      296.46      244.53     24.76 o 
   0   9   5     4560.52     4976.80    142.39 o 
   1   9   5       36.52       33.53      9.80 o 
   2   9   5      863.73      821.82     22.18 o 
   3   9   5       83.25       79.45     13.93 o 
   4   9   5       51.65       41.27     10.83 o 
   5   9   5     1639.16     1433.66     41.27 o 
   6   9   5       12.97       18.57     16.51 o 
   7   9   5      193.10      221.32     27.86 o 
   8   9   5       12.54       18.57     15.48 o 
   9   9   5      642.92      703.16     27.86 o 
 -10  10   5      427.46      516.92     31.99 o 
  -9  10   5      738.98      738.76     26.83 o 
  -8  10   5       39.35       17.02     12.90 o 
  -7  10   5       94.39       74.80     14.96 o 
  -6  10   5     3006.82     2959.15     57.78 o 
  -5  10   5        7.07       15.99      8.77 o 
  -4  10   5     3019.74     3047.89     63.97 o 
  -3  10   5     1260.55     1324.81     36.63 o 
  -2  10   5     1052.01     1206.15     43.85 o 
  -1  10   5      656.37      635.06     33.02 o 
   0  10   5     1061.21     1187.07     34.05 o 
   1  10   5     6521.58     6714.84    136.20 o 
   2  10   5     2562.39     2588.23    105.76 o 
   3  10   5      305.74      314.69     16.51 o 
   4  10   5       76.94       68.61     11.87 o 
   5  10   5      515.97      463.79     24.25 o 
   6  10   5       59.05       53.65     18.06 o 
   7  10   5      472.77      474.62     37.14 o 
   8  10   5      697.09      741.85     38.18 o 
   9  10   5       26.99       12.90     10.83 o 
 -10  11   5        3.93        0.00     11.35 o 
  -9  11   5       47.15       27.34     14.44 o 
  -8  11   5      246.00      240.92     25.28 o 
  -7  11   5     1128.41     1073.57     45.91 o 
  -6  11   5     2230.29     2264.76     45.91 o 
  -5  11   5      121.21      117.11     10.32 o 
  -4  11   5     2353.57     2506.20     55.20 o 
  -3  11   5       22.77       48.49     15.99 o 
  -2  11   5      160.50      118.66     25.79 o 
  -1  11   5      285.85      273.94     24.25 o 
   0  11   5      343.63      375.57     19.60 o 
   1  11   5     1057.39     1000.83     29.92 o 
   2  11   5      535.55      604.62     28.89 o 
   3  11   5      299.69      331.20     35.60 o 
   4  11   5      947.72      870.82     21.15 o 
   5  11   5        0.80        5.16      7.74 o 
   6  11   5      251.32      236.28     26.83 o 
   7  11   5      887.92      951.30     45.40 o 
   8  11   5      357.51      400.85     30.44 o 
  -9  12   5       44.87       39.21     14.96 o 
  -8  12   5      120.34      107.31     18.57 o 
  -7  12   5      650.07      627.32     37.14 o 
  -6  12   5     2736.92     2674.38     57.78 o 
  -5  12   5      148.59      144.97     10.32 o 
  -4  12   5      132.48      142.39     20.12 o 
  -3  12   5        9.17        0.00     22.70 o 
  -2  12   5      857.23      784.67     55.20 o 
  -1  12   5     2165.40     2278.18     54.68 o 
   0  12   5     1166.21     1266.00     35.60 o 
   1  12   5    12762.27    13320.32    220.29 o 
   2  12   5      512.79      504.03     21.67 o 
   3  12   5      754.07      740.30     28.37 o 
   4  12   5      751.88      755.78     27.34 o 
   5  12   5       36.21       35.08     13.93 o 
   6  12   5      216.01      174.37     21.67 o 
   7  12   5      365.60      327.08     32.50 o 
   8  12   5      193.04      163.54     21.15 o 
  -9  13   5        1.07       34.05     13.41 o 
  -8  13   5      807.25      897.65     40.24 o 
  -7  13   5       23.24       27.34     14.96 o 
  -6  13   5       13.14       10.32     13.93 o 
  -5  13   5      326.53      330.17     22.70 o 
  -4  13   5      119.95      139.81     14.44 o 
  -3  13   5       57.76       55.72     18.57 o 
  -2  13   5        2.00        0.00     28.37 o 
  -1  13   5      988.68     1113.81     33.53 o 
   0  13   5        4.77        3.10      7.22 o 
   1  13   5       67.21       65.52      9.80 o 
   2  13   5      395.55      400.85     15.99 o 
   3  13   5      277.04      288.90     14.44 o 
   4  13   5     3350.12     3086.06     68.61 o 
   5  13   5     3993.69     3650.96     99.05 o 
   6  13   5      458.23      481.84     57.78 o 
   7  13   5     1110.17     1231.43     73.77 o 
   8  13   5       59.57       53.14     22.18 o 
  -9  14   5      265.93      281.68     21.15 o 
  -8  14   5      200.16      186.24     21.15 o 
  -7  14   5      469.22      517.95     31.99 o 
  -6  14   5      153.66      187.27     21.67 o 
  -5  14   5      342.33      373.51     23.22 o 
  -4  14   5       52.33       41.27     11.87 o 
  -3  14   5        1.21       10.83     14.44 o 
  -2  14   5        1.16        1.03      8.25 o 
  -1  14   5     2929.27     2804.90     53.65 o 
   0  14   5     3581.96     3736.09     57.78 o 
   1  14   5     2618.07     2562.95     42.30 o 
   2  14   5      500.16      482.36     17.54 o 
   3  14   5      403.82      383.82     19.60 o 
   4  14   5       12.18        4.64     10.32 o 
   5  14   5     1016.84      976.07     35.60 o 
   6  14   5       42.58       35.60     15.99 o 
   7  14   5       99.11      114.53     17.02 o 
   8  14   5       13.29       12.90     11.87 o 
  -9  15   5       63.68       70.16     11.35 o 
  -8  15   5      344.62      381.24     25.79 o 
  -7  15   5      419.47      453.47     28.89 o 
  -6  15   5     1451.24     1519.82     50.04 o 
  -5  15   5     1129.53     1221.12     35.60 o 
  -4  15   5      984.14     1015.27     28.89 o 
  -3  15   5      100.30       85.64     13.41 o 
  -2  15   5     1109.82     1076.15     24.25 o 
  -1  15   5     5204.21     5058.83     83.06 o 
   0  15   5        1.33       10.32      8.25 o 
   1  15   5        7.20       25.28      8.77 o 
   2  15   5        0.25       10.83      8.25 o 
   3  15   5     1048.93     1015.79     27.86 o 
   4  15   5     1026.05      969.36     25.79 o 
   5  15   5      551.49      505.06     25.28 o 
   6  15   5       32.27       29.41     11.87 o 
   7  15   5        3.95       19.60     10.32 o 
   8  15   5      429.48      443.15     26.83 o 
  -8  16   5      521.57      489.58     24.25 o 
  -7  16   5     3289.94     3599.89     89.25 o 
  -6  16   5      688.25      692.33     31.99 o 
  -5  16   5       49.12       53.14     10.83 o 
  -4  16   5        2.33        6.71      9.29 o 
  -3  16   5     1684.98     1729.27     51.07 o 
  -2  16   5      156.62      161.47     13.41 o 
  -1  16   5      684.09      675.82     19.09 o 
   0  16   5      141.47      135.68     11.87 o 
   1  16   5     3860.92     3690.17     55.20 o 
   2  16   5        1.99        3.10      7.74 o 
   3  16   5     2660.74     2554.69     42.30 o 
   4  16   5      230.98      227.51     13.93 o 
   5  16   5     1106.78     1064.28     26.31 o 
   6  16   5       75.53       55.20     11.87 o 
   7  16   5      215.41      198.62     14.44 o 
  -8  17   5       56.07       44.37     19.60 o 
  -7  17   5      276.78      309.02     20.12 o 
  -6  17   5      500.45      532.40     26.31 o 
  -5  17   5        7.21        6.19      8.25 o 
  -4  17   5      701.54      639.19     21.67 o 
  -3  17   5     1358.90     1368.66     34.05 o 
  -2  17   5     2006.21     2007.85     35.60 o 
  -1  17   5      460.35      470.49     15.48 o 
   0  17   5      342.74      351.84     14.96 o 
   1  17   5     1724.08     1746.29     31.47 o 
   2  17   5       30.94       23.73      8.77 o 
   3  17   5      716.31      737.21     21.67 o 
   4  17   5        0.51        8.77      9.80 o 
   5  17   5      932.35      967.30     24.76 o 
   6  17   5      390.10      372.99     18.06 o 
   7  17   5        3.03       15.48      9.29 o 
  -7  18   5     1482.43     1660.65     72.74 o 
  -6  18   5      295.54      367.31     29.92 o 
  -5  18   5       21.68       27.34     12.90 o 
  -4  18   5       31.47       30.44     15.48 o 
  -3  18   5     3061.94     3105.67     62.42 o 
  -2  18   5      141.36      119.17     12.90 o 
  -1  18   5      671.59      624.23     20.12 o 
   0  18   5     3187.86     3118.05     45.91 o 
   1  18   5       42.55       49.53      8.25 o 
   2  18   5       18.83       31.47      9.29 o 
   3  18   5     1431.43     1546.64     31.99 o 
   4  18   5        2.22       10.83      9.29 o 
   5  18   5      754.69      772.29     25.28 o 
   6  18   5        0.08        5.67      8.25 o 
   7  18   5       36.20       22.18     18.06 o 
  -7  19   5      555.96      491.13     26.83 o 
  -6  19   5       75.28       73.77     16.51 o 
  -5  19   5      619.26      612.88     31.99 o 
  -4  19   5        7.37       12.90     11.35 o 
  -3  19   5     4530.26     4548.10     82.54 o 
  -2  19   5      933.74      911.58     28.89 o 
  -1  19   5       94.50      131.55     14.44 o 
   0  19   5        5.42        6.71      6.19 o 
   1  19   5       52.19       60.88      8.25 o 
   2  19   5       70.88       61.39      8.77 o 
   3  19   5      654.57      646.41     18.57 o 
   4  19   5        5.16        4.64      8.25 o 
   5  19   5      706.13      857.41     21.15 o 
   6  19   5      465.18      405.49     25.28 o 
  -7  20   5       72.07       53.14     17.54 o 
  -6  20   5       11.76       10.83     20.12 o 
  -5  20   5      102.31       97.50     12.90 o 
  -4  20   5      437.93      406.01     22.18 o 
  -3  20   5      592.55      626.29     24.76 o 
  -2  20   5     1265.68     1193.26     28.37 o 
  -1  20   5       12.20        8.77      9.80 o 
   0  20   5      933.24      934.80     28.37 o 
   1  20   5     1398.34     1308.82     23.73 o 
   2  20   5     1691.03     1701.41     28.89 o 
   3  20   5      104.10      100.60     11.35 o 
   4  20   5      268.47      234.73     17.02 o 
   5  20   5        3.68        5.67      9.29 o 
   6  20   5       54.22       58.30     13.41 o 
  -6  21   5       14.50       15.99     17.02 o 
  -5  21   5     3208.37     3274.88     68.61 o 
  -4  21   5      249.30      279.61     19.09 o 
  -3  21   5      637.34      669.63     24.25 o 
  -2  21   5      201.33      198.10     13.93 o 
  -1  21   5       43.67       30.95      8.25 o 
   0  21   5      506.03      512.80     18.57 o 
   1  21   5        8.36       10.83     10.32 o 
   2  21   5      168.11      198.10     11.87 o 
   3  21   5      115.52      105.24      9.80 o 
   4  21   5      879.26     1019.40     22.70 o 
   5  21   5      214.44      216.67     15.48 o 
  -6  22   5       54.56       35.60     14.96 o 
  -5  22   5       44.83       48.49     10.32 o 
  -4  22   5      257.14      270.84     16.51 o 
  -3  22   5       84.38       65.52     10.32 o 
  -2  22   5      118.29      117.62     10.32 o 
  -1  22   5      603.11      568.51     21.15 o 
   0  22   5      341.16      368.86     20.64 o 
   1  22   5      494.84      488.03     22.18 o 
   2  22   5     1664.83     1673.04     39.21 o 
   3  22   5       34.50       14.44      7.74 o 
   4  22   5      124.47      100.08      9.29 o 
   5  22   5      192.90      226.99     16.51 o 
  -5  23   5     1579.08     1377.95     41.27 o 
  -4  23   5      227.87      252.27     12.90 o 
  -3  23   5        6.84        4.13      5.67 o 
  -2  23   5       10.99        7.22      9.80 o 
  -1  23   5      290.20      286.32     20.64 o 
   0  23   5      621.71      613.91     22.18 o 
   1  23   5        3.52       13.93      9.80 o 
   2  23   5      760.71      783.64     25.79 o 
   3  23   5      925.03      964.20     31.47 o 
   4  23   5       92.14       76.35     18.57 o 
  -4  24   5      756.77      740.30     52.62 o 
  -3  24   5        9.56        9.80     11.35 o 
  -2  24   5        5.61       11.35     12.90 o 
  -1  24   5      465.23      457.08     21.15 o 
   0  24   5        0.10        2.06     10.32 o 
   1  24   5        3.34       10.32      8.77 o 
   2  24   5      569.35      584.51     25.28 o 
   3  24   5     1298.14     1349.57     41.79 o 
  -3  25   5      557.01      540.14     23.22 o 
  -2  25   5        4.83        7.22     10.83 o 
  -1  25   5        0.26        2.06     11.35 o 
   0  25   5      665.15      785.19     28.89 o 
   1  25   5      250.72      260.01     24.76 o 
   2  25   5      700.59      756.81     30.44 o 
  -2  26   5      142.00      117.62     25.28 o 
  -1  26   5        6.87       10.83     10.32 o 
   0  26   5       38.66       42.30     12.38 o 
   1  26   5        1.46       21.67     16.51 o 
 -10   0   6      533.51      631.97     34.05 o 
  -9   0   6     2189.40     2064.60     67.58 o 
  -8   0   6      480.27      423.03     40.24 o 
  -7   0   6     2375.17     2460.29     79.45 o 
  -6   0   6     3071.77     2978.24     86.15 o 
  -5   0   6     2036.24     2084.20     47.46 o 
  -4   0   6     1168.82     1062.22     36.11 o 
  -3   0   6      729.59      796.54     23.73 o 
  -2   0   6     2118.77     2386.51     43.33 o 
  -1   0   6      284.84      172.82     15.48 o 
   0   0   6     2214.23     2079.56     68.10 o 
   1   0   6    22499.96    21871.22    510.22 o 
   2   0   6     2346.70     2396.83     73.26 o 
   3   0   6      166.84      132.58     19.09 o 
   4   0   6     1843.09     2039.83     96.99 o 
   5   0   6     3856.25     3666.96    103.69 o 
   6   0   6      131.42      120.72     21.67 o 
   7   0   6       37.09       56.75     19.60 o 
   8   0   6      335.36      381.24     35.08 o 
   9   0   6      212.06      222.87     44.88 o 
 -10   1   6      237.34      229.57     16.51 o 
  -9   1   6      400.78      348.74     24.25 o 
  -8   1   6      143.14      177.47     20.12 o 
  -7   1   6     1345.95     1358.86     46.95 o 
  -6   1   6       21.46       14.44     12.38 o 
  -5   1   6      236.78      317.27     20.12 o 
  -4   1   6        8.19       17.54      6.19 o 
  -3   1   6       55.38       50.04      7.22 o 
  -2   1   6      140.08      184.69     11.35 o 
  -1   1   6     2135.99     2232.26     37.14 o 
   0   1   6       76.56       79.96      9.80 o 
   1   1   6      383.38      475.65     18.57 o 
   2   1   6       44.39       33.02      9.80 o 
   3   1   6      505.87      527.76     19.60 o 
   4   1   6        0.85        4.13      8.77 o 
   5   1   6      268.34      308.50     27.34 o 
   6   1   6      219.59      202.75     17.54 o 
   7   1   6      717.98      728.95     31.47 o 
   8   1   6        4.21       25.28     11.87 o 
   9   1   6      248.14      244.02     20.64 o 
 -10   2   6      493.01      542.20     22.18 o 
  -9   2   6     1422.60     1432.11     38.18 o 
  -8   2   6      569.56      607.72     30.44 o 
  -7   2   6      437.01      409.62     26.31 o 
  -6   2   6        0.62        6.71     11.87 o 
  -5   2   6     1943.56     1982.05     59.84 o 
  -4   2   6      310.62      406.01     23.22 o 
  -3   2   6      630.69      754.23     16.51 o 
  -2   2   6     5682.89     5910.57     69.13 o 
  -1   2   6      897.64      680.98     15.99 o 
   0   2   6     4262.18     4936.56     74.29 o 
   1   2   6      985.60      764.04     18.06 o 
   2   2   6      622.65      568.00     18.57 o 
   3   2   6     1607.66     1616.80     42.30 o 
   4   2   6      714.68      716.57     25.79 o 
   5   2   6       33.64       16.51     11.87 o 
   6   2   6     2176.93     2156.43     44.88 o 
   7   2   6     1403.86     1374.85     39.72 o 
   8   2   6      477.57      507.12     25.28 o 
   9   2   6      760.99      763.00     27.86 o 
 -10   3   6      146.62      144.97     15.99 o 
  -9   3   6        9.52       16.51     11.35 o 
  -8   3   6     1538.02     1599.78     42.30 o 
  -7   3   6     2385.45     2346.79     62.94 o 
  -6   3   6      123.23      116.59     14.96 o 
  -5   3   6      125.57      150.64     28.37 o 
  -4   3   6      106.19       86.15     16.51 o 
  -3   3   6       32.36       41.79     10.83 o 
  -2   3   6     1747.99     1805.62     31.99 o 
  -1   3   6     2499.66     2454.10     34.05 o 
   0   3   6       31.63       24.76      6.71 o 
   1   3   6        4.93       14.96      5.67 o 
   2   3   6       26.95       19.09      6.71 o 
   3   3   6     3343.11     3460.60     65.00 o 
   4   3   6      647.91      675.82     29.41 o 
   5   3   6        8.99        1.03     13.41 o 
   6   3   6     1789.97     1727.20     44.37 o 
   7   3   6       53.40       50.56     12.38 o 
   8   3   6      289.26      279.10     23.73 o 
   9   3   6        0.69       12.90      9.80 o 
 -10   4   6      935.23      881.14     32.50 o 
  -9   4   6      870.69      881.66     29.41 o 
  -8   4   6       16.99       22.18     12.38 o 
  -7   4   6     2362.11     2265.28     45.91 o 
  -6   4   6     1038.74      971.42     33.53 o 
  -5   4   6      639.08      684.07     51.07 o 
  -4   4   6      746.85      854.32     52.11 o 
  -3   4   6       10.61        4.64     15.99 o 
  -2   4   6       99.70       43.33      8.77 o 
  -1   4   6     4844.95     4973.71     82.03 o 
   0   4   6     3540.66     3926.97     68.10 o 
   1   4   6      237.07      208.94      8.77 o 
   2   4   6      711.16      680.98     15.48 o 
   3   4   6       21.07       24.76      9.80 o 
   4   4   6     1907.99     1996.50     52.11 o 
   5   4   6       34.59       54.17     19.60 o 
   6   4   6     2122.06     2153.85     50.04 o 
   7   4   6     1560.49     1494.02     40.24 o 
   8   4   6      240.10      223.38     22.18 o 
   9   4   6      222.64      181.08     21.67 o 
 -10   5   6       75.26       54.68     16.51 o 
  -9   5   6      322.03      360.61     35.60 o 
  -8   5   6        6.64        5.16     11.35 o 
  -7   5   6      119.52      101.11     14.44 o 
  -6   5   6        6.64        9.80      8.77 o 
  -5   5   6      179.95      163.54     30.44 o 
  -4   5   6       59.16       76.87     23.22 o 
  -3   5   6     7526.87     8075.76    151.16 o 
  -2   5   6       66.20       66.03      9.29 o 
  -1   5   6     2411.55     2571.20     50.56 o 
   0   5   6      360.08      248.66     13.93 o 
   1   5   6     1498.76     1624.54     41.27 o 
   2   5   6       16.08       39.21     13.41 o 
   3   5   6     5541.31     5629.41    142.90 o 
   4   5   6      880.66      868.76     43.33 o 
   5   5   6     1769.11     1721.53     48.49 o 
   6   5   6     2145.80     2029.52     54.68 o 
   7   5   6        8.71       18.06     12.90 o 
   8   5   6       22.31       21.67     10.83 o 
   9   5   6      693.11      749.59     36.11 o 
 -10   6   6      115.28      107.31     17.02 o 
  -9   6   6      500.10      556.65     38.69 o 
  -8   6   6     3430.55     3225.87     74.80 o 
  -7   6   6     2483.34     2281.27     49.53 o 
  -6   6   6      153.93      111.43     17.02 o 
  -5   6   6       48.26       61.39     11.87 o 
  -4   6   6     2951.09     3000.42     72.22 o 
  -3   6   6       17.87        7.22     10.83 o 
  -2   6   6       33.46       21.15      8.25 o 
  -1   6   6      693.31      674.79     19.60 o 
   0   6   6       65.21      106.79     13.41 o 
   1   6   6     1179.65     1093.17     29.92 o 
   2   6   6     6250.98     6363.52    120.72 o 
   3   6   6      846.49      918.80     61.91 o 
   4   6   6     1544.58     1473.90     45.91 o 
   5   6   6       11.87       30.95     13.41 o 
   6   6   6      214.90      216.67     21.15 o 
   7   6   6      654.69      645.90     27.86 o 
   8   6   6      557.31      653.12     39.21 o 
   9   6   6     1619.49     1667.88     52.11 o 
 -10   7   6      427.24      422.00     28.89 o 
  -9   7   6       30.93       27.34     14.44 o 
  -8   7   6      149.88      144.97     18.57 o 
  -7   7   6     3502.35     3445.12     77.90 o 
  -6   7   6       84.45       66.55     13.41 o 
  -5   7   6      545.32      581.93     37.66 o 
  -4   7   6      651.10      807.89     52.62 o 
  -3   7   6      445.42      477.72     17.02 o 
  -2   7   6     1472.71     1549.74     31.99 o 
  -1   7   6     1408.97     1448.62     28.89 o 
   0   7   6     1584.47     1875.78     37.14 o 
   1   7   6       14.56       19.09     14.44 o 
   2   7   6      417.79      446.25     26.31 o 
   3   7   6       66.54       93.89     16.51 o 
   4   7   6     2654.29     2526.32     63.45 o 
   5   7   6     2573.85     2344.73     57.78 o 
   6   7   6      103.17      114.53     15.99 o 
   7   7   6        8.44        3.10     15.99 o 
   8   7   6      828.67      885.79     35.60 o 
   9   7   6      290.41      386.40     28.37 o 
 -10   8   6      100.97      110.92     16.51 o 
  -9   8   6       76.97      102.66     15.99 o 
  -8   8   6       95.34      115.04     21.15 o 
  -7   8   6      725.20      765.07     35.60 o 
  -6   8   6     1839.51     1835.54     44.37 o 
  -5   8   6      175.21      153.22     17.02 o 
  -4   8   6       24.20        5.67     14.44 o 
  -3   8   6     2972.92     3097.41     82.03 o 
  -2   8   6       36.27        7.74     12.90 o 
  -1   8   6      651.66      611.33     29.92 o 
   0   8   6        0.29       14.96      9.29 o 
   1   8   6     1686.12     1711.73     37.14 o 
   2   8   6     5175.07     5299.24    122.78 o 
   3   8   6      120.86      119.17     16.51 o 
   4   8   6     4329.67     4401.59     79.45 o 
   5   8   6     1760.14     1779.83     47.98 o 
   6   8   6      138.77      149.09     22.18 o 
   7   8   6     1233.15     1261.87     53.14 o 
   8   8   6      204.68      171.28     17.54 o 
   9   8   6      422.55      487.52     28.37 o 
 -10   9   6      213.62      158.89     25.28 o 
  -9   9   6       70.48       46.95     14.44 o 
  -8   9   6     1108.41     1167.98     50.56 o 
  -7   9   6      145.53      152.19     14.96 o 
  -6   9   6      230.76      236.28     18.57 o 
  -5   9   6      568.72      575.22     29.92 o 
  -4   9   6     1696.57     1774.67     57.26 o 
  -3   9   6       15.72       16.51     10.32 o 
  -2   9   6      286.10      317.79     26.83 o 
  -1   9   6        0.04        0.00     18.57 o 
   1   9   6        0.12       12.90      6.19 o 
   2   9   6     1980.12     1942.33     41.79 o 
   3   9   6     1370.76     1552.83     42.30 o 
   4   9   6       18.32        4.13     11.35 o 
   5   9   6      302.21      241.95     21.15 o 
   6   9   6       46.56       56.23     19.09 o 
   7   9   6     1168.72     1210.28     51.07 o 
   8   9   6        5.73        1.55     13.93 o 
   9   9   6      236.86      242.47     31.47 o 
 -10  10   6      391.70      387.95     39.21 o 
  -9  10   6      811.90      787.77     26.83 o 
  -8  10   6      278.83      335.85     25.28 o 
  -7  10   6       26.83       12.90     11.35 o 
  -6  10   6      146.31      159.41     14.44 o 
  -5  10   6        3.78        4.64      7.22 o 
  -4  10   6     1411.99     1375.88     34.56 o 
  -3  10   6      147.68      141.35     19.60 o 
  -2  10   6       59.41       44.88     21.67 o 
  -1  10   6     2212.33     2069.24     90.28 o 
   0  10   6       63.13       74.80     24.25 o 
   3  10   6      392.60      413.23     16.51 o 
   4  10   6      173.51      180.56     16.51 o 
   5  10   6      213.69      205.84     17.54 o 
   6  10   6        1.85        5.16     17.02 o 
   7  10   6       10.35        7.22     17.02 o 
   8  10   6        4.23       13.41     13.93 o 
  -9  11   6       14.92        5.16     14.44 o 
  -8  11   6        0.63       22.18     14.96 o 
  -7  11   6       80.29       76.35     19.09 o 
  -6  11   6      483.68      512.80     21.15 o 
  -5  11   6     3045.30     2982.88     50.04 o 
  -4  11   6        2.53        0.00     13.41 o 
  -3  11   6     2964.23     3050.47     85.12 o 
  -2  11   6      895.43      919.83     58.81 o 
  -1  11   6        8.16        0.00     18.57 o 
   0  11   6      300.52      272.91     37.66 o 
   1  11   6      308.26      348.23     34.05 o 
   3  11   6      883.00      866.18     40.76 o 
   4  11   6      140.50      128.46     20.12 o 
   5  11   6       15.83        6.71     12.90 o 
   6  11   6      396.08      461.21     36.11 o 
   7  11   6     1598.95     1694.70     57.78 o 
   8  11   6        5.19        7.22     13.41 o 
  -9  12   6       34.52       33.02     13.41 o 
  -8  12   6      499.29      520.02     33.02 o 
  -7  12   6     1722.19     1688.00     57.78 o 
  -6  12   6      102.06      120.20     17.54 o 
  -5  12   6      183.10      177.98     15.48 o 
  -4  12   6       96.14      106.79     16.51 o 
  -3  12   6      141.61      123.81     21.15 o 
  -2  12   6     2668.41     2354.53    100.60 o 
  -1  12   6        1.38        4.13     20.12 o 
   0  12   6       46.94       16.51     12.90 o 
   1  12   6      918.17      968.33     56.75 o 
   2  12   6     1288.91     1144.76     39.21 o 
   3  12   6      191.43      193.46     20.12 o 
   4  12   6       16.99       24.25     15.99 o 
   5  12   6      119.29      117.11     16.51 o 
   6  12   6       21.76       19.09     16.51 o 
   7  12   6        6.00       30.95     15.48 o 
   8  12   6      343.70      410.13     23.22 o 
  -9  13   6      601.12      605.66     28.89 o 
  -8  13   6      285.18      317.27     27.86 o 
  -7  13   6      143.37      109.88     18.06 o 
  -6  13   6     1378.53     1329.45     45.91 o 
  -5  13   6     1967.09     1982.05     45.40 o 
  -4  13   6      156.41      121.23     15.99 o 
  -3  13   6        0.67       25.79     15.99 o 
  -2  13   6     2367.58     2076.46     62.42 o 
  -1  13   6      740.93      751.65     34.56 o 
   0  13   6     9790.05     9831.34    200.68 o 
   1  13   6     1394.62     1308.30     36.11 o 
   2  13   6        8.05       11.87      7.74 o 
   3  13   6      542.86      466.37     33.53 o 
   4  13   6     2400.62     2308.10     72.74 o 
   5  13   6      793.26      774.35     34.05 o 
   6  13   6      273.82      228.54     25.79 o 
   7  13   6       76.15       62.42     20.12 o 
   8  13   6      100.30      103.18     13.93 o 
  -9  14   6      311.28      362.16     22.18 o 
  -8  14   6      196.38      252.79     25.28 o 
  -7  14   6     1663.77     1649.30     53.65 o 
  -6  14   6     1849.16     1900.54     54.68 o 
  -5  14   6     3594.56     3803.67     88.73 o 
  -4  14   6     1005.34      985.35     37.14 o 
  -3  14   6      280.40      279.10     22.18 o 
  -2  14   6     1806.65     1767.44     46.95 o 
  -1  14   6       98.42      120.20     14.44 o 
   0  14   6      889.74      828.52     21.15 o 
   1  14   6     1405.69     1427.99     26.31 o 
   2  14   6      620.86      627.32     23.22 o 
   3  14   6      520.53      591.73     23.73 o 
   4  14   6        5.93       11.87     11.35 o 
   5  14   6      780.85      799.12     37.66 o 
   6  14   6        0.83       19.60     20.12 o 
   7  14   6       13.71       22.18     10.83 o 
   8  14   6        0.38        1.03     12.38 o 
  -8  15   6       11.46       10.83     11.35 o 
  -7  15   6      111.61      136.71     17.02 o 
  -6  15   6       20.57       23.22     13.41 o 
  -5  15   6      893.26      932.22     36.63 o 
  -4  15   6      168.72      108.34     14.96 o 
  -3  15   6      262.57      265.68     21.67 o 
  -2  15   6     7095.74     6749.41    116.08 o 
  -1  15   6     2051.72     1947.49     34.05 o 
   0  15   6     1270.58     1239.17     28.89 o 
   1  15   6      516.23      479.78     18.57 o 
   2  15   6     5783.28     5727.94     79.45 o 
   3  15   6        0.39        2.06      9.29 o 
   4  15   6      199.02      206.36     13.93 o 
   5  15   6      309.32      259.49     17.02 o 
   6  15   6       85.59       72.22     12.38 o 
   7  15   6      611.70      626.29     22.70 o 
  -8  16   6        1.84        4.64      9.29 o 
  -7  16   6       79.40       81.51     14.44 o 
  -6  16   6        2.77        9.80     11.35 o 
  -5  16   6      325.87      314.18     21.15 o 
  -4  16   6      257.23      261.56     19.09 o 
  -3  16   6     1012.55      997.73     35.60 o 
  -2  16   6      952.40     1057.06     35.08 o 
  -1  16   6      136.63      197.59     19.09 o 
   0  16   6        2.05       11.35      8.77 o 
   1  16   6      721.97      759.39     21.67 o 
   2  16   6      348.50      384.34     18.06 o 
   3  16   6      575.50      589.66     21.15 o 
   4  16   6       70.32       56.75     10.83 o 
   5  16   6       33.27       46.43     10.32 o 
   6  16   6        0.33        0.52     10.32 o 
   7  16   6      122.43      114.53     13.41 o 
  -8  17   6      164.71      225.96     36.11 o 
  -7  17   6      199.47      251.24     18.57 o 
  -6  17   6      472.48      514.34     23.73 o 
  -5  17   6      452.11      558.19     20.64 o 
  -4  17   6      107.17       88.22     11.87 o 
  -3  17   6      156.52      202.23     28.37 o 
  -2  17   6     2965.06     2965.34     57.26 o 
  -1  17   6      808.20      713.99     24.25 o 
   0  17   6      434.29      394.66     15.48 o 
   1  17   6     4249.26     4132.81     61.39 o 
   2  17   6      601.55      591.21     20.12 o 
   3  17   6       32.66       21.15      9.29 o 
   4  17   6       96.19      116.59     12.38 o 
   5  17   6     2737.40     2646.52     42.82 o 
   6  17   6      273.57      207.39     14.44 o 
   7  17   6      213.84      233.70     29.92 o 
  -7  18   6      275.13      273.42     36.63 o 
  -6  18   6     1242.91     1288.18     49.53 o 
  -5  18   6      106.39      101.11     14.44 o 
  -4  18   6     1582.68     1667.88     43.85 o 
  -3  18   6     1640.98     1700.89     40.24 o 
  -2  18   6      335.55      347.71     18.57 o 
  -1  18   6      558.79      572.12     18.57 o 
   0  18   6       66.67       63.45      8.25 o 
   1  18   6       10.01        9.29      8.25 o 
   2  18   6      297.83      284.77     15.99 o 
   3  18   6     2998.95     2953.48     46.43 o 
   4  18   6      182.07      178.50     12.38 o 
   5  18   6       10.89       19.60      9.80 o 
   6  18   6      815.52      829.04     20.12 o 
  -7  19   6       30.41        7.22     18.06 o 
  -6  19   6      403.91      374.54     23.73 o 
  -5  19   6       38.46       49.53     12.38 o 
  -4  19   6     1118.11     1149.41     33.53 o 
  -3  19   6      470.81      457.60     25.28 o 
  -2  19   6      501.65      431.80     22.18 o 
  -1  19   6     2055.17     2065.11     42.30 o 
   0  19   6       88.92       93.38      8.77 o 
   1  19   6      230.95      248.14     13.93 o 
   2  19   6        4.78       13.41      7.74 o 
   3  19   6      353.67      404.97     16.51 o 
   4  19   6       66.94       65.52      9.80 o 
   5  19   6      175.45      175.40     11.87 o 
   6  19   6      504.94      493.19     25.28 o 
  -6  20   6     1389.67     1290.24     45.40 o 
  -5  20   6     1616.06     1596.68     37.14 o 
  -4  20   6     2891.44     2998.88     58.81 o 
  -3  20   6     1344.79     1410.96     37.14 o 
  -2  20   6      100.29      100.60     10.83 o 
  -1  20   6      785.02      773.32     26.31 o 
   0  20   6      344.78      323.98     19.60 o 
   1  20   6     1392.82     1386.72     26.31 o 
   2  20   6      419.27      428.71     14.96 o 
   3  20   6      258.59      256.40     13.93 o 
   4  20   6       13.91        8.25      9.29 o 
   5  20   6       39.72       31.99      9.80 o 
  -6  21   6       37.65       26.83     17.02 o 
  -5  21   6     1568.14     1502.28     38.69 o 
  -4  21   6      276.85      283.22     18.57 o 
  -3  21   6       72.05       93.89     12.90 o 
  -2  21   6      790.96      767.13     21.67 o 
  -1  21   6      159.35      139.29     10.83 o 
   0  21   6       83.69       64.49      9.80 o 
   1  21   6        8.91       13.41      6.71 o 
   2  21   6       15.10       22.70      7.22 o 
   3  21   6      294.59      318.82     15.48 o 
   4  21   6        0.13        0.00      7.74 o 
   5  21   6      804.44      769.71     27.86 o 
  -5  22   6      959.28      949.24     35.60 o 
  -4  22   6      809.88      881.14     24.25 o 
  -3  22   6      439.55      514.34     19.60 o 
  -2  22   6       29.85       27.34      8.25 o 
  -1  22   6        8.47       12.90      7.22 o 
   0  22   6       47.74       40.24      8.25 o 
   1  22   6     1123.76     1154.56     31.47 o 
   2  22   6       62.59       67.07     11.87 o 
   3  22   6        2.22        0.00     14.44 o 
   4  22   6     1354.39     1425.41     63.97 o 
  -5  23   6      356.54      280.13     18.06 o 
  -4  23   6      115.38      117.11      9.29 o 
  -3  23   6      330.75      327.59     10.83 o 
  -2  23   6      206.80      229.57     14.44 o 
  -1  23   6      401.07      452.95     21.15 o 
   0  23   6        1.60       13.93     10.32 o 
   1  23   6      382.74      396.20     20.12 o 
   2  23   6       78.61       93.89     13.93 o 
   3  23   6        2.57        0.00     16.51 o 
  -4  24   6       42.78       18.06     21.15 o 
  -3  24   6      185.56      200.17     17.54 o 
  -2  24   6       85.57      103.18     13.93 o 
  -1  24   6      563.99      552.52     26.31 o 
   0  24   6       89.92       65.00     13.41 o 
   1  24   6      124.13      143.93     19.60 o 
   2  24   6      413.95      437.48     25.79 o 
  -2  25   6      208.91      200.68     17.02 o 
  -1  25   6      527.10      520.53     23.22 o 
   0  25   6        6.63        3.61     10.32 o 
   1  25   6        0.67        8.77     12.38 o 
 -10   1   7      169.78      149.61     13.41 o 
  -9   1   7     1757.70     1770.54     42.82 o 
  -8   1   7      392.48      342.55     28.89 o 
  -7   1   7      366.88      444.70     41.79 o 
  -6   1   7     2171.92     2197.18     50.56 o 
  -5   1   7     5120.43     5077.40    100.60 o 
  -4   1   7     1196.38     1183.97     27.34 o 
  -3   1   7     3601.13     3424.49     55.20 o 
  -2   1   7      245.48      244.02     14.44 o 
  -1   1   7       48.01       91.83     12.90 o 
   0   1   7      650.39      659.83     23.73 o 
   1   1   7     4836.70     4877.75     95.44 o 
   2   1   7       26.74       30.95     14.96 o 
   3   1   7     1493.24     1432.11     41.79 o 
   4   1   7     1702.67     1603.91     41.79 o 
   5   1   7     1357.19     1340.80     38.69 o 
   6   1   7     2733.98     2832.76     60.36 o 
   7   1   7     2605.89     2671.80     56.75 o 
   8   1   7        2.48        4.13     11.35 o 
   9   1   7     1865.07     2010.43     44.37 o 
 -10   2   7        2.41       14.44     11.87 o 
  -9   2   7     4759.00     4650.25     82.54 o 
  -8   2   7      164.24      157.35     17.02 o 
  -7   2   7     1411.42     1538.39     62.94 o 
  -6   2   7     3259.82     3397.14     67.58 o 
  -5   2   7      140.91      146.51     21.67 o 
  -4   2   7     5081.24     5334.32    123.81 o 
  -3   2   7        4.31        4.64      9.80 o 
  -2   2   7       53.18       42.82      8.25 o 
  -1   2   7     3306.87     3826.37     58.81 o 
   0   2   7     2843.31     3236.70     63.45 o 
   1   2   7       12.49       15.48      7.74 o 
   2   2   7      897.57     1003.92     27.86 o 
   3   2   7     2060.60     1874.23     48.49 o 
   4   2   7      355.57      342.55     24.25 o 
   5   2   7     1511.39     1467.20     36.63 o 
   6   2   7      805.30      814.59     29.41 o 
   7   2   7      201.85      142.90     15.48 o 
   8   2   7     1329.17     1378.98     35.60 o 
   9   2   7       25.69       20.64      9.80 o 
 -10   3   7       10.08        4.13     11.87 o 
  -9   3   7      232.25      214.61     15.48 o 
  -8   3   7        0.61        5.67     12.38 o 
  -7   3   7      504.42      548.39     34.56 o 
  -6   3   7      616.21      593.79     27.86 o 
  -5   3   7     3468.34     3423.46     74.80 o 
  -4   3   7      185.00      162.51     19.09 o 
  -3   3   7       37.24       55.72     21.15 o 
  -2   3   7       51.98       65.00     11.87 o 
  -1   3   7     2749.93     2605.77     41.27 o 
   0   3   7     7876.02     8339.38    141.87 o 
   1   3   7      226.82      173.34     11.35 o 
   2   3   7       34.90       41.79      8.25 o 
   3   3   7      159.34      171.79     11.35 o 
   4   3   7     1270.93     1250.00     37.66 o 
   5   3   7      724.28      674.79     30.44 o 
   6   3   7      305.41      341.00     24.25 o 
   7   3   7      627.39      656.21     33.53 o 
   8   3   7       43.67       44.37     13.41 o 
   9   3   7      199.36      241.44     24.76 o 
 -10   4   7      214.97      223.38     20.12 o 
  -9   4   7      363.23      512.28     31.99 o 
  -8   4   7     1016.20      986.38     33.02 o 
  -7   4   7     8707.96     8383.75    140.84 o 
  -6   4   7     2811.31     2631.05     46.43 o 
  -5   4   7       14.29       38.69     13.93 o 
  -4   4   7      267.33      217.71     34.56 o 
  -3   4   7     1490.88     1562.64     69.13 o 
  -2   4   7      122.14       63.97     11.35 o 
  -1   4   7     5783.91     6606.51    133.10 o 
   0   4   7     1756.20     1917.57     48.49 o 
   1   4   7      996.76      977.61     28.89 o 
   2   4   7     1206.40     1244.85     28.89 o 
   3   4   7     5664.40     5211.02    106.79 o 
   4   4   7      582.60      576.25     31.47 o 
   5   4   7     7279.21     6895.92    134.13 o 
   6   4   7        1.26        7.74     12.90 o 
   7   4   7        8.04       13.41     11.87 o 
   8   4   7     1017.88     1090.59     34.56 o 
   9   4   7      227.60      265.17     24.76 o 
 -10   5   7     1543.96     1611.13     51.59 o 
  -9   5   7      417.75      464.30     37.14 o 
  -8   5   7      964.03      982.77     48.49 o 
  -7   5   7      444.88      457.60     26.31 o 
  -6   5   7     5173.52     4792.63     68.10 o 
  -5   5   7      288.14      334.30     22.70 o 
  -4   5   7      289.06      312.11     39.72 o 
  -3   5   7      353.30      322.43     37.14 o 
  -2   5   7       20.66       24.25     10.32 o 
  -1   5   7     3544.77     3750.01    140.32 o 
   0   5   7        2.15        3.61     13.41 o 
   1   5   7      821.76      913.13     39.21 o 
   2   5   7     2841.84     2983.92     86.15 o 
   3   5   7      309.59      310.05     30.95 o 
   4   5   7     1983.85     1941.82     66.03 o 
   5   5   7     1650.11     1591.01     47.98 o 
   6   5   7      289.07      242.47     19.09 o 
   7   5   7       27.56       29.41     12.38 o 
   8   5   7      250.40      208.94     22.70 o 
   9   5   7      533.66      628.36     43.85 o 
 -10   6   7      329.36      298.70     26.31 o 
  -9   6   7       14.16       30.44     18.57 o 
  -8   6   7      972.94     1052.42     40.76 o 
  -7   6   7      855.13      855.35     38.18 o 
  -6   6   7      136.24      121.75     13.93 o 
  -5   6   7     1862.29     1896.93     40.24 o 
  -4   6   7       28.10       26.83     10.83 o 
  -3   6   7      248.78      279.61     22.18 o 
  -2   6   7     2150.49     2387.55     47.46 o 
  -1   6   7      200.75      189.33     17.54 o 
   0   6   7      136.92      127.43     16.51 o 
   1   6   7      145.21      144.45     14.44 o 
   2   6   7     1807.50     1727.20     58.81 o 
   3   6   7     1502.31     1362.47     43.85 o 
   4   6   7      348.94      349.77     35.08 o 
   5   6   7     3949.39     3918.20     85.12 o 
   6   6   7       90.62       92.86     15.48 o 
   7   6   7      214.99      218.74     17.54 o 
   8   6   7      260.95      241.44     22.18 o 
   9   6   7       72.97       46.95     19.09 o 
 -10   7   7     1033.86      985.35     37.66 o 
  -9   7   7        4.21        9.80     13.93 o 
  -8   7   7     2524.08     2522.71     62.94 o 
  -7   7   7        6.07        0.00     14.44 o 
  -6   7   7      710.30      670.66     34.05 o 
  -5   7   7      116.50      132.58     17.54 o 
  -4   7   7      526.63      479.26     44.37 o 
  -3   7   7     1291.35     1224.73     30.95 o 
  -2   7   7      549.71      508.15     16.51 o 
  -1   7   7      686.28      615.46     19.09 o 
   0   7   7      567.36      578.31     25.28 o 
   1   7   7       81.40       49.01     17.02 o 
   2   7   7     1653.43     1699.35     52.62 o 
   3   7   7     6734.24     6361.46    127.43 o 
   4   7   7     2610.71     2681.09     63.45 o 
   5   7   7      439.49      434.38     29.41 o 
   6   7   7     1924.76     1983.60     52.11 o 
   7   7   7      114.35       86.15     17.02 o 
   8   7   7        0.19        7.74     12.90 o 
   9   7   7       47.44       76.35     20.12 o 
 -10   8   7        0.37        0.00     18.57 o 
  -9   8   7      322.55      406.01     26.83 o 
  -8   8   7        0.01        4.13     14.44 o 
  -7   8   7     1460.66     1561.09     47.46 o 
  -6   8   7      676.02      695.42     34.05 o 
  -5   8   7       22.85       11.35     11.35 o 
  -4   8   7       86.71       47.98     17.54 o 
  -3   8   7     2486.70     2575.33     73.26 o 
  -2   8   7      527.33      614.43     33.53 o 
  -1   8   7     2106.70     2018.17     40.24 o 
   0   8   7      641.52      612.36     21.67 o 
   1   8   7     1894.74     1667.36     38.18 o 
   2   8   7       18.39       22.70     12.38 o 
   3   8   7      881.21      827.49     27.34 o 
   4   8   7      856.72      793.96     27.34 o 
   5   8   7      113.23      105.76     15.48 o 
   6   8   7        2.25        8.25     17.02 o 
   7   8   7       19.36       17.02     17.02 o 
   8   8   7      921.07      985.35     34.05 o 
 -10   9   7      443.09      369.38     37.66 o 
  -9   9   7     1164.41     1294.89     39.72 o 
  -8   9   7      441.67      442.12     37.14 o 
  -7   9   7      230.59      188.82     18.57 o 
  -6   9   7     2745.84     2790.97     57.26 o 
  -5   9   7     2226.13     2141.98     42.30 o 
  -4   9   7        6.02        0.00     14.44 o 
  -3   9   7      247.47      258.98     28.37 o 
  -2   9   7      313.33      326.04     40.76 o 
  -1   9   7       72.39       34.05     21.67 o 
   1   9   7     1664.41     1650.85     39.21 o 
   2   9   7       47.39       53.65      8.77 o 
   3   9   7      568.23      553.55     25.28 o 
   4   9   7      322.03      359.06     20.12 o 
   5   9   7     1145.66     1097.30     50.04 o 
   6   9   7      587.56      633.00     41.27 o 
   7   9   7      243.45      229.57     26.83 o 
   8   9   7       45.01       26.31     11.87 o 
  -9  10   7      143.45      105.24     11.87 o 
  -8  10   7      338.42      370.41     26.31 o 
  -7  10   7       20.98       24.76     11.35 o 
  -6  10   7      125.85      123.30     14.44 o 
  -5  10   7      714.91      803.24     28.37 o 
  -4  10   7        3.80        5.67     13.93 o 
  -3  10   7      707.06      764.04     39.21 o 
  -2  10   7     1840.67     1790.66     87.19 o 
  -1  10   7      569.40      454.50     44.88 o 
   0  10   7      519.60      506.61     50.04 o 
   2  10   7     1827.46     1656.01     62.94 o 
   3  10   7     3598.73     3367.74     57.78 o 
   4  10   7      117.67       86.15     10.32 o 
   5  10   7      118.61      117.62     20.64 o 
   6  10   7       67.21       83.57     20.12 o 
   7  10   7       11.07       18.57     15.99 o 
   8  10   7      792.61      867.73     30.44 o 
  -9  11   7       89.01       83.57     12.90 o 
  -8  11   7      414.73      435.41     31.47 o 
  -7  11   7      150.23      134.65     20.64 o 
  -6  11   7      427.93      422.52     27.34 o 
  -5  11   7      693.71      692.84     29.92 o 
  -4  11   7      405.15      416.32     20.64 o 
  -3  11   7      146.94      133.10     22.70 o 
  -2  11   7       10.49        6.19     17.02 o 
   1  11   7     1273.89     1020.95     46.95 o 
   2  11   7     1123.21      990.51     43.85 o 
   3  11   7       97.96       87.19     18.57 o 
   4  11   7      172.29      124.33     20.12 o 
   5  11   7       68.53       51.07     14.96 o 
   6  11   7      746.35      758.36     41.79 o 
   7  11   7        5.08        4.13     14.44 o 
   8  11   7       66.67       35.08     16.51 o 
  -9  12   7      106.01       66.55     13.93 o 
  -8  12   7      134.25      164.57     21.15 o 
  -7  12   7        3.03       10.32     14.96 o 
  -6  12   7     1499.48     1384.14     38.18 o 
  -5  12   7      814.65      824.39     30.95 o 
  -4  12   7     1240.70     1096.79     32.50 o 
  -3  12   7      107.43      124.85     20.12 o 
  -2  12   7     2968.34     2634.66     76.87 o 
  -1  12   7       10.69       16.51     15.48 o 
   0  12   7      387.90      403.94     41.27 o 
   1  12   7     1399.90     1250.52     47.98 o 
   2  12   7     3286.48     2528.90     65.52 o 
   3  12   7       49.11       11.87     15.99 o 
   4  12   7       75.17       54.17     15.99 o 
   5  12   7       20.07       36.63     14.44 o 
   6  12   7      681.30      802.73     41.27 o 
   7  12   7       11.71       14.44     12.90 o 
   8  12   7     1431.63     1677.16     75.32 o 
  -9  13   7        5.76        0.00     10.32 o 
  -8  13   7       16.01       14.96     13.93 o 
  -7  13   7       60.63       38.69     14.96 o 
  -6  13   7      522.22      506.61     31.47 o 
  -5  13   7      172.73      139.29     13.93 o 
  -4  13   7      134.02      105.76     13.41 o 
  -3  13   7      346.63      353.39     25.28 o 
  -2  13   7       58.35       47.46     15.99 o 
  -1  13   7     3923.32     3683.98     75.84 o 
   0  13   7     1653.68     1546.64     42.30 o 
   1  13   7      378.40      328.11     26.31 o 
   2  13   7     9667.45     8817.62    139.81 o 
   3  13   7      236.85      258.98     22.70 o 
   4  13   7      432.23      405.49     26.31 o 
   5  13   7      936.11      845.03     31.99 o 
   6  13   7      169.28      178.50     18.57 o 
   7  13   7      801.87      883.72     31.47 o 
  -9  14   7      334.44      380.73     25.28 o 
  -8  14   7      269.35      297.67     24.25 o 
  -7  14   7      414.18      371.44     28.37 o 
  -6  14   7     1010.46      976.58     38.69 o 
  -5  14   7     3360.73     3486.39     83.57 o 
  -4  14   7     2437.60     2569.14     72.74 o 
  -3  14   7      178.20      183.14     20.64 o 
  -2  14   7     5190.61     4936.05     89.25 o 
  -1  14   7      415.31      394.66     21.67 o 
   0  14   7     7277.70     6963.50    105.76 o 
   1  14   7     1909.52     1878.88     46.95 o 
   2  14   7       36.04       63.45     21.15 o 
   3  14   7       19.59       10.83     11.87 o 
   4  14   7        3.76        9.80     14.96 o 
   5  14   7      221.12      212.55     22.18 o 
   6  14   7      318.75      325.53     28.37 o 
   7  14   7       20.50       14.44     12.38 o 
  -8  15   7      384.11      436.96     23.73 o 
  -7  15   7       25.34        0.00     11.87 o 
  -6  15   7     1001.30     1077.18     39.21 o 
  -5  15   7     1925.29     2054.28     57.26 o 
  -4  15   7     1373.54     1406.84     50.04 o 
  -3  15   7       44.71       90.28     17.54 o 
  -2  15   7      164.83      170.76     18.06 o 
  -1  15   7      910.82      925.51     29.92 o 
   0  15   7        4.15       27.34     12.38 o 
   1  15   7      318.34      311.08     18.57 o 
   2  15   7        2.82       21.67     11.87 o 
   3  15   7        2.71        6.71      9.80 o 
   4  15   7      511.91      557.16     22.18 o 
   5  15   7        2.36       10.32     10.83 o 
   6  15   7      709.49      803.76     26.83 o 
   7  15   7       58.11      107.82     16.51 o 
  -8  16   7      200.65      174.89     12.90 o 
  -7  16   7       35.88       28.37     11.87 o 
  -6  16   7      472.71      458.11     26.31 o 
  -5  16   7      413.03      401.88     26.31 o 
  -4  16   7     3608.93     3329.05     77.90 o 
  -3  16   7     1589.17     1699.35     40.76 o 
  -2  16   7     1095.03     1147.34     32.50 o 
  -1  16   7       36.23       41.79     23.73 o 
   0  16   7     2774.48     2734.74     45.40 o 
   1  16   7      456.28      462.24     20.12 o 
   2  16   7      451.32      443.67     19.60 o 
   3  16   7        7.34       29.41     10.83 o 
   4  16   7        3.26        9.29      9.80 o 
   5  16   7      133.49      149.61     13.93 o 
   6  16   7      131.16      125.88     12.38 o 
   7  16   7      349.14      380.21     34.05 o 
  -7  17   7      115.42       44.88     21.67 o 
  -6  17   7       20.60       10.83      9.80 o 
  -5  17   7      166.15      165.09     17.54 o 
  -4  17   7      658.89      682.01     24.76 o 
  -3  17   7       11.83       42.30     17.02 o 
  -2  17   7      109.39      149.61     21.67 o 
  -1  17   7      551.84      534.46     23.73 o 
   0  17   7      852.24      868.76     22.18 o 
   1  17   7      815.11      766.10     23.22 o 
   2  17   7      280.80      318.82     17.54 o 
   3  17   7        0.39       11.35      9.29 o 
   4  17   7      796.11      904.87     26.83 o 
   5  17   7       39.08       38.69      9.80 o 
   6  17   7     1163.59     1303.14     26.83 o 
  -7  18   7      142.81      113.50     21.15 o 
  -6  18   7      414.92      426.13     31.99 o 
  -5  18   7      163.55      119.69     18.06 o 
  -4  18   7      147.88      181.08     13.93 o 
  -3  18   7      780.39      799.12     36.63 o 
  -2  18   7      374.84      383.82     19.09 o 
  -1  18   7      321.57      341.52     19.60 o 
   0  18   7      640.00      653.12     20.64 o 
   1  18   7      578.28      582.96     20.12 o 
   2  18   7       35.28       59.84      9.80 o 
   3  18   7        0.77        2.06      8.77 o 
   4  18   7       44.22       64.49      9.29 o 
   5  18   7      488.93      513.83     18.57 o 
   6  18   7       63.82       37.66     20.64 o 
  -6  19   7      255.64      238.34     20.12 o 
  -5  19   7       15.02       21.15     11.87 o 
  -4  19   7     1742.32     1822.64     51.07 o 
  -3  19   7       45.22       23.73     13.41 o 
  -2  19   7     1366.42     1350.60     35.60 o 
  -1  19   7      104.85       94.92     10.83 o 
   0  19   7      194.60      205.84     11.87 o 
   1  19   7       17.03       11.35      7.74 o 
   2  19   7      490.08      443.15     17.02 o 
   3  19   7      191.51      214.09     13.41 o 
   4  19   7     1292.04     1356.28     25.79 o 
   5  19   7      132.69      149.09     14.96 o 
  -6  20   7       48.18       24.25     14.44 o 
  -5  20   7       84.64       59.84     17.02 o 
  -4  20   7        0.05        7.74      9.80 o 
  -3  20   7      160.00      169.21     16.51 o 
  -2  20   7      108.78       96.47     17.02 o 
  -1  20   7       82.08       75.32     11.35 o 
   0  20   7      141.62      140.32     11.87 o 
   1  20   7      318.22      297.67     13.93 o 
   2  20   7      318.24      339.97     13.41 o 
   3  20   7      330.41      351.32     13.93 o 
   4  20   7        1.48        0.00      8.77 o 
   5  20   7       14.69        6.19     11.35 o 
  -5  21   7      510.52      526.21     29.41 o 
  -4  21   7     2553.65     2547.47     49.01 o 
  -3  21   7        2.70        1.03     10.32 o 
  -2  21   7      475.79      471.01     21.15 o 
  -1  21   7      341.71      350.29     18.57 o 
   0  21   7      252.58      242.47     14.44 o 
   1  21   7      354.49      387.43     18.06 o 
   2  21   7     1516.41     1485.77     23.73 o 
   3  21   7      179.14      219.77     13.41 o 
   4  21   7      301.90      267.23     19.60 o 
  -5  22   7      535.12      515.38     25.28 o 
  -4  22   7      110.56       94.92      9.80 o 
  -3  22   7      296.76      303.86     15.99 o 
  -2  22   7      402.92      398.78     18.06 o 
  -1  22   7       10.64       12.38      7.22 o 
   0  22   7       24.16       35.08      8.77 o 
   1  22   7      714.40      676.85     23.73 o 
   2  22   7       22.25       26.31     12.38 o 
   3  22   7      102.78      111.95     23.22 o 
   4  22   7       50.67       29.41     17.54 o 
  -4  23   7      882.19      890.43     29.92 o 
  -3  23   7       15.90       18.06      8.77 o 
  -2  23   7      103.76      107.31     10.83 o 
  -1  23   7        0.01        5.16     11.87 o 
   0  23   7      242.68      273.94     21.67 o 
   1  23   7       25.80       14.44     13.93 o 
   2  23   7      542.46      572.64     28.37 o 
   3  23   7        7.41        0.00     15.99 o 
  -3  24   7      529.39      564.90     22.18 o 
  -2  24   7     1782.19     1845.86     44.37 o 
  -1  24   7      206.29      237.31     19.60 o 
   0  24   7      332.47      379.18     21.15 o 
   1  24   7      762.06      797.05     31.99 o 
 -10   0   8     5561.34     5371.46    121.23 o 
  -9   0   8      139.37      102.15     19.09 o 
  -8   0   8     1993.15     1957.81    102.66 o 
  -7   0   8      121.03      120.20     35.08 o 
  -6   0   8     4435.96     4256.10    114.01 o 
  -5   0   8     5050.58     4996.41    125.88 o 
  -4   0   8      859.62      773.84     30.44 o 
  -3   0   8     1792.61     1708.12     70.68 o 
  -2   0   8      418.45      376.60     24.76 o 
  -1   0   8      878.04     1056.03     59.84 o 
   0   0   8       82.10       77.38     24.25 o 
   1   0   8      752.11      940.47     60.36 o 
   2   0   8     1665.32     1630.73     84.09 o 
   3   0   8        8.65       16.51     15.99 o 
   4   0   8     1097.83     1060.16     49.53 o 
   5   0   8       64.61       74.29     21.15 o 
   6   0   8     7343.27     7430.38    175.40 o 
   7   0   8      519.87      528.79     38.18 o 
   8   0   8     3035.61     3334.21     85.12 o 
 -10   1   8        9.48        6.19     10.83 o 
  -9   1   8      142.25      128.46     12.90 o 
  -8   1   8       49.25       37.14     21.15 o 
  -7   1   8      858.26      933.76     52.62 o 
  -6   1   8       68.28       53.14     13.41 o 
  -5   1   8      894.40      876.50     30.95 o 
  -4   1   8     1743.37     1673.04     42.82 o 
  -3   1   8       77.28       55.20      8.77 o 
  -2   1   8       55.20       51.07     10.83 o 
  -1   1   8      438.91      448.83     23.73 o 
   0   1   8       36.99       47.98     13.41 o 
   1   1   8      116.80      111.95     18.06 o 
   2   1   8      191.27      186.75     23.73 o 
   3   1   8      219.67      208.94     19.09 o 
   4   1   8       43.21       29.92     11.87 o 
   5   1   8      445.05      406.01     27.34 o 
   6   1   8      335.95      363.19     26.83 o 
   7   1   8      365.74      380.73     25.79 o 
   8   1   8      856.59      921.38     27.34 o 
 -10   2   8      492.27      559.23     25.28 o 
  -9   2   8      598.79      614.43     23.22 o 
  -8   2   8       26.35       40.24     13.41 o 
  -7   2   8      408.79      440.06     34.05 o 
  -6   2   8     4525.68     4415.51     83.06 o 
  -5   2   8     4461.05     4540.88     82.54 o 
  -4   2   8     1594.91     1538.90     73.26 o 
  -3   2   8     4369.73     4543.97    152.70 o 
  -2   2   8     3468.32     3443.58     82.03 o 
  -1   2   8       36.96       25.79      8.77 o 
   0   2   8       27.29       35.08     19.09 o 
   1   2   8     2956.77     3224.32     73.26 o 
   2   2   8       79.32       75.84     10.32 o 
   3   2   8      471.54      438.51     25.79 o 
   4   2   8       44.19       63.45     14.96 o 
   5   2   8      760.10      736.18     28.89 o 
   6   2   8     3281.32     3429.13     68.10 o 
   7   2   8      353.69      348.23     24.76 o 
   8   2   8      973.23     1122.58     34.05 o 
 -10   3   8       38.74       26.83     13.93 o 
  -9   3   8      272.51      241.44     19.09 o 
  -8   3   8       16.57       29.41     12.90 o 
  -7   3   8     1882.90     1888.16     56.23 o 
  -6   3   8      873.20      807.89     31.99 o 
  -5   3   8     3998.56     3752.08     72.22 o 
  -4   3   8     2441.39     2225.56     92.86 o 
  -3   3   8      615.64      714.51     48.49 o 
  -2   3   8      876.75      851.22     36.63 o 
  -1   3   8     2301.44     2329.25     78.42 o 
   0   3   8      184.48      173.34      9.80 o 
   1   3   8      355.78      374.02     13.41 o 
   2   3   8     1284.54     1230.40     29.92 o 
   3   3   8      491.68      447.28     26.31 o 
   4   3   8       84.79       62.42     17.02 o 
   5   3   8     5495.61     5541.71     98.54 o 
   6   3   8        1.04       20.64     13.41 o 
   7   3   8     2045.12     2087.81     53.14 o 
   8   3   8     1215.38     1325.84     36.11 o 
 -10   4   8       52.45       44.88     14.44 o 
  -9   4   8      467.16      501.96     26.31 o 
  -8   4   8      141.86       94.92     13.93 o 
  -7   4   8      852.11      808.40     38.69 o 
  -6   4   8      944.79      879.59     34.05 o 
  -5   4   8     2593.98     2515.49     55.20 o 
  -4   4   8      105.42       82.03     23.22 o 
  -3   4   8     3509.42     3514.25    125.88 o 
  -2   4   8     1870.67     1899.51     58.81 o 
  -1   4   8     2595.25     2876.09    117.62 o 
   0   4   8      720.70      769.19     43.33 o 
   1   4   8      655.85      706.77     37.66 o 
   2   4   8      332.34      385.37     32.50 o 
   3   4   8      597.60      524.15     31.99 o 
   4   4   8      255.47      264.14     25.79 o 
   5   4   8     2794.47     2752.80     59.33 o 
   6   4   8       34.67       32.50     13.93 o 
   7   4   8        0.64        5.16     12.90 o 
   8   4   8       38.44       37.66     14.96 o 
 -10   5   8     1172.16     1257.23     42.82 o 
  -9   5   8     1813.56     2036.22     65.52 o 
  -8   5   8      413.21      395.17     37.66 o 
  -7   5   8      272.70      287.87     21.67 o 
  -6   5   8      381.44      380.73     18.57 o 
  -5   5   8      506.94      477.20     26.83 o 
  -4   5   8      112.43      105.76     19.60 o 
  -3   5   8     2518.31     2699.66    104.73 o 
  -2   5   8      933.16      935.83     39.21 o 
  -1   5   8       98.73       85.64     24.25 o 
   0   5   8      120.68      120.20     23.22 o 
   1   5   8       98.11       93.38     18.06 o 
   2   5   8     1168.59     1177.26     40.24 o 
   3   5   8     1601.49     1515.17     47.98 o 
   4   5   8     6043.02     6088.03    121.23 o 
   5   5   8       13.52        2.06     13.93 o 
   6   5   8      132.15      140.84     15.48 o 
   7   5   8     2852.96     3049.43     58.81 o 
   8   5   8       63.48       69.13     15.99 o 
 -10   6   8       89.77       30.95     19.09 o 
  -9   6   8     1671.70     1843.28     60.88 o 
  -8   6   8        6.01       15.99     14.96 o 
  -7   6   8     4000.02     4047.17     89.25 o 
  -6   6   8     4004.12     3831.53     85.12 o 
  -5   6   8      731.82      786.73     22.18 o 
  -4   6   8      100.72       78.93     11.35 o 
  -3   6   8      121.79      112.98     26.83 o 
  -2   6   8     3954.90     4112.17    102.66 o 
  -1   6   8     1744.79     1787.56     57.26 o 
   0   6   8      738.65      703.16     30.95 o 
   1   6   8     3420.43     3561.71     75.84 o 
   2   6   8     1128.26     1075.63     42.82 o 
   3   6   8     8406.94     7844.64    185.72 o 
   4   6   8     1537.87     1469.77     45.91 o 
   5   6   8       19.32       42.82     14.96 o 
   6   6   8      884.71      856.90     36.11 o 
   7   6   8       61.99       56.75     11.87 o 
   8   6   8       56.97       40.24     12.38 o 
 -10   7   8      545.21      534.98     39.72 o 
  -9   7   8     1471.12     1615.77     55.20 o 
  -8   7   8      865.13      912.61     37.14 o 
  -7   7   8      223.33      223.90     22.18 o 
  -6   7   8        0.85       20.12     14.44 o 
  -5   7   8      345.83      313.66     23.73 o 
  -4   7   8       24.53       19.60     16.51 o 
  -3   7   8        1.77        2.06      6.71 o 
  -2   7   8       31.50       24.76      9.80 o 
  -1   7   8      102.42      103.18     11.35 o 
   0   7   8     4453.35     4340.19    115.56 o 
   1   7   8       20.69       22.18     18.06 o 
   2   7   8      626.01      581.41     26.31 o 
   3   7   8     1254.15     1121.03     38.69 o 
   4   7   8     2522.15     2572.23     62.42 o 
   5   7   8      659.17      711.93     33.53 o 
   6   7   8      270.42      247.11     22.70 o 
   7   7   8        1.46        4.13     12.90 o 
   8   7   8      190.87      180.05     16.51 o 
 -10   8   8      162.91      103.69     20.12 o 
  -9   8   8      715.37      776.42     30.95 o 
  -8   8   8     1454.29     1520.33     45.40 o 
  -7   8   8     2302.10     2356.59     60.36 o 
  -6   8   8      550.33      538.07     32.50 o 
  -5   8   8       51.13       54.17     14.96 o 
  -4   8   8       41.27       43.33     14.44 o 
  -3   8   8     1070.83     1070.99     40.24 o 
  -2   8   8       38.47       27.86     14.44 o 
  -1   8   8      296.69      279.10     13.41 o 
   0   8   8     4134.93     3936.77     85.64 o 
   1   8   8        2.10        4.13      9.29 o 
   2   8   8      342.06      348.23     22.18 o 
   3   8   8       96.07       89.25     12.38 o 
   4   8   8      295.03      238.86     18.57 o 
   5   8   8     1606.33     1697.80     46.95 o 
   6   8   8      280.36      259.49     30.44 o 
   7   8   8       15.52       12.90     15.99 o 
   8   8   8       34.93       19.60     11.35 o 
  -9   9   8      745.77      786.22     29.92 o 
  -8   9   8      575.68      587.60     38.18 o 
  -7   9   8        7.58       13.93     13.93 o 
  -6   9   8       13.01       18.06     14.44 o 
  -5   9   8     1105.11      974.52     31.47 o 
  -4   9   8     1104.10     1094.72     31.99 o 
  -3   9   8        6.07       13.41     14.44 o 
  -2   9   8      995.50      901.78     45.40 o 
  -1   9   8      295.65      261.56     33.02 o 
   0   9   8     3709.23     3309.96     96.99 o 
   1   9   8     3230.41     2947.80     52.62 o 
   2   9   8     1616.91     1337.71     31.99 o 
   3   9   8     1445.80     1255.16     30.95 o 
   4   9   8      212.96      196.04     16.51 o 
   5   9   8       70.98       63.97     19.60 o 
   6   9   8       77.19       76.87     20.12 o 
   7   9   8      686.22      806.85     39.72 o 
   8   9   8       45.88       62.94     15.99 o 
  -9  10   8      952.02      984.32     31.47 o 
  -8  10   8      509.72      538.07     27.86 o 
  -7  10   8      753.78      779.51     26.83 o 
  -6  10   8     1249.20     1269.61     35.60 o 
  -5  10   8       86.90       89.77     14.96 o 
  -4  10   8       19.77        7.22     11.87 o 
  -3  10   8     1531.11     1490.41     39.21 o 
  -2  10   8      167.02      168.70     25.79 o 
  -1  10   8     2551.86     2309.13     76.35 o 
   0  10   8       44.05       18.06     19.60 o 
   1  10   8     1423.96     1293.86     50.56 o 
   2  10   8       19.36       21.15     12.38 o 
   3  10   8     2177.01     2202.86     65.52 o 
   4  10   8     1658.32     1514.66     50.04 o 
   5  10   8       61.00       80.99     19.09 o 
   6  10   8       68.08       24.76     15.99 o 
   7  10   8       21.32       30.44     13.93 o 
   8  10   8        0.33        8.25     19.09 o 
  -9  11   8      205.46      246.08     19.60 o 
  -8  11   8        0.91        4.64     13.41 o 
  -7  11   8      102.34       83.06     12.38 o 
  -6  11   8        4.10        7.22     10.83 o 
  -5  11   8      586.72      601.53     28.37 o 
  -4  11   8     6383.23     6104.03    123.81 o 
  -3  11   8       74.85       98.02     16.51 o 
  -2  11   8      244.73      216.16     21.15 o 
  -1  11   8      253.65      243.50     24.76 o 
   0  11   8     2257.30     2245.68     57.26 o 
   1  11   8     1485.57     1307.27     48.49 o 
   2  11   8      512.54      517.95     38.69 o 
   3  11   8     2928.24     2732.68     69.13 o 
   4  11   8      125.91      177.47     21.15 o 
   5  11   8      709.79      709.87     31.47 o 
   6  11   8        0.31       19.60     14.44 o 
   7  11   8     1595.34     1753.00     46.43 o 
  -8  12   8       58.94       66.55     14.44 o 
  -7  12   8      201.42      223.90     23.22 o 
  -6  12   8       54.96       64.49     13.41 o 
  -5  12   8        3.95       14.44     14.96 o 
  -4  12   8      343.47      272.39     21.15 o 
  -3  12   8      500.79      553.04     24.76 o 
  -2  12   8       12.67       14.44     12.90 o 
  -1  12   8     1593.05     1461.00     43.85 o 
   0  12   8      266.66      266.72     25.28 o 
   1  12   8     3260.61     2770.85     59.33 o 
   2  12   8     1469.43     1356.79     52.62 o 
   3  12   8      998.21      927.57     39.21 o 
   4  12   8      649.52      661.37     35.60 o 
   5  12   8      808.32      841.42     31.99 o 
   6  12   8      196.57      189.85     20.12 o 
   7  12   8       38.98       39.21     11.35 o 
  -8  13   8       26.22       31.47     13.41 o 
  -7  13   8       56.00       56.75     15.48 o 
  -6  13   8      205.12      196.04     22.70 o 
  -5  13   8     2345.62     2220.40     52.11 o 
  -4  13   8     2827.56     2742.99     53.65 o 
  -3  13   8        5.04       16.51     17.02 o 
  -2  13   8      133.63      137.74     19.09 o 
  -1  13   8     3039.64     2978.24     61.39 o 
   0  13   8     1523.07     1503.82     45.40 o 
   1  13   8      707.98      677.88     31.47 o 
   2  13   8      674.44      601.53     27.86 o 
   3  13   8      149.28      116.08     15.48 o 
   4  13   8      108.48       88.22     14.96 o 
   5  13   8      150.82      179.53     16.51 o 
   6  13   8      316.94      365.77     22.18 o 
   7  13   8     1177.28     1328.94     36.63 o 
  -8  14   8        2.30        6.71     11.35 o 
  -7  14   8     1580.12     1682.84     52.62 o 
  -6  14   8      108.66       71.19     15.99 o 
  -5  14   8      425.96      401.88     28.37 o 
  -4  14   8        4.06        7.22     19.09 o 
  -3  14   8      418.99      410.13     27.34 o 
  -2  14   8       13.32       17.54     15.48 o 
  -1  14   8      264.95      245.56     21.67 o 
   0  14   8       47.47       36.63     15.48 o 
   1  14   8     2755.59     2640.33     61.39 o 
   2  14   8     1739.06     1656.01     39.72 o 
   3  14   8     2507.52     2557.79     45.40 o 
   4  14   8      269.00      218.22     15.99 o 
   5  14   8      622.79      691.81     25.28 o 
   6  14   8      445.36      545.30     28.37 o 
   7  14   8        3.14       18.57     13.41 o 
  -8  15   8       81.91       63.97     10.83 o 
  -7  15   8      418.16      354.42     24.25 o 
  -6  15   8       13.72       29.41     13.41 o 
  -5  15   8      208.70      174.37     21.67 o 
  -4  15   8      369.14      301.80     31.99 o 
  -3  15   8     6533.28     6502.30    125.88 o 
  -2  15   8        6.41       13.93     17.02 o 
  -1  15   8     3417.47     3257.85     63.97 o 
   0  15   8     4042.84     3943.47     63.97 o 
   1  15   8       17.52       37.14     10.83 o 
   2  15   8      157.00      129.49     15.99 o 
   3  15   8       59.56       44.37     12.38 o 
   4  15   8      534.66      625.26     29.92 o 
   5  15   8      188.55      191.91     16.51 o 
   6  15   8      680.92      791.89     30.44 o 
  -7  16   8      205.20      273.42     20.12 o 
  -6  16   8       34.88       31.47     11.87 o 
  -5  16   8      122.00      107.82     15.99 o 
  -4  16   8      521.22      348.74     27.34 o 
  -3  16   8      839.03      866.70     31.99 o 
  -2  16   8     1092.79     1094.21     31.99 o 
  -1  16   8      288.46      280.13     22.18 o 
   0  16   8      738.31      763.00     27.34 o 
   1  16   8       70.39       61.91     12.90 o 
   2  16   8      967.10      987.93     26.31 o 
   3  16   8     1322.46     1362.99     30.44 o 
   4  16   8       10.34       28.89     10.32 o 
   5  16   8      131.42      127.43     11.87 o 
   6  16   8      276.48      326.56     27.34 o 
  -7  17   8      292.36      311.08     35.60 o 
  -6  17   8      810.17      878.56     28.89 o 
  -5  17   8      144.30      152.70     17.54 o 
  -4  17   8       83.93       69.13     13.93 o 
  -3  17   8      967.07      984.84     35.08 o 
  -2  17   8      365.08      387.43     22.70 o 
  -1  17   8      670.59      654.15     30.95 o 
   0  17   8      721.51      705.74     24.25 o 
   1  17   8      174.22      158.38     12.90 o 
   2  17   8       13.87       12.38      9.29 o 
   3  17   8     1428.64     1490.41     29.92 o 
   4  17   8      574.37      679.43     22.70 o 
   5  17   8        5.24       24.76      8.25 o 
   6  17   8      707.83      768.68     43.33 o 
  -6  18   8     1850.91     1773.12     61.91 o 
  -5  18   8       16.52       33.02     13.93 o 
  -4  18   8      563.42      595.85     22.18 o 
  -3  18   8       37.17       44.37     16.51 o 
  -2  18   8      185.76      182.63     21.15 o 
  -1  18   8      291.38      314.69     20.12 o 
   0  18   8      238.07      226.99     16.51 o 
   1  18   8      198.59      214.61     14.44 o 
   2  18   8       41.87       42.30      9.29 o 
   3  18   8       23.02       28.37      8.77 o 
   4  18   8     1172.29     1175.20     24.25 o 
   5  18   8        0.30        0.00     10.32 o 
  -6  19   8     1175.61      989.48     38.69 o 
  -5  19   8      251.41      264.65     23.73 o 
  -4  19   8     1177.69     1106.07     51.59 o 
  -3  19   8       61.36       77.90     14.96 o 
  -2  19   8      253.63      300.76     20.12 o 
  -1  19   8      840.54      838.84     23.73 o 
   0  19   8      317.89      334.81     14.96 o 
   1  19   8        5.68        9.29      8.25 o 
   2  19   8      432.66      431.29     15.99 o 
   3  19   8       79.33      103.18      8.77 o 
   4  19   8      588.87      576.77     15.48 o 
   5  19   8      159.12      204.81     31.47 o 
  -5  20   8     1173.47     1208.73     43.85 o 
  -4  20   8      289.64      280.64     20.64 o 
  -3  20   8        3.01        6.19     10.83 o 
  -2  20   8      301.64      269.30     23.73 o 
  -1  20   8       47.60       49.53     11.35 o 
   0  20   8      459.92      476.17     17.02 o 
   1  20   8     1008.90     1005.47     21.67 o 
   2  20   8     1138.27     1180.88     22.70 o 
   3  20   8       50.50       41.79      7.22 o 
   4  20   8      993.83      943.57     32.50 o 
  -5  21   8       34.90       50.56     13.93 o 
  -4  21   8        3.28        2.06     10.83 o 
  -3  21   8      181.68      161.99     14.44 o 
  -2  21   8       22.62       38.18     10.32 o 
  -1  21   8       29.14       21.15      9.29 o 
   0  21   8       11.44        8.77      9.29 o 
   1  21   8      180.96      191.40     13.41 o 
   2  21   8      156.49      189.85     13.93 o 
   3  21   8       72.81       29.92     10.83 o 
  -4  22   8      507.25      516.92     25.28 o 
  -3  22   8      292.06      295.61     15.48 o 
  -2  22   8       20.73        7.74      8.25 o 
  -1  22   8       73.99       72.22      9.29 o 
   0  22   8       12.32        5.16      8.77 o 
   1  22   8      973.74     1154.05     40.76 o 
   2  22   8     1168.48     1244.85     60.36 o 
   3  22   8      100.42       87.70     18.57 o 
  -3  23   8      138.52      110.40     11.35 o 
  -2  23   8        0.62        6.19     10.83 o 
  -1  23   8      585.62      621.65     24.25 o 
   0  23   8      112.40      111.43     15.48 o 
   1  23   8      272.63      339.46     23.22 o 
  -9   1   9      710.31      774.87     23.73 o 
  -8   1   9      328.63      391.05     33.02 o 
  -7   1   9       13.50       23.22     20.12 o 
  -6   1   9        6.38        0.00     17.54 o 
  -5   1   9      146.54      104.73     17.54 o 
  -4   1   9     9701.97     9600.74    246.60 o 
  -3   1   9      359.60      372.99     29.41 o 
  -2   1   9     3353.65     3067.49     79.45 o 
  -1   1   9      114.56      102.15     12.38 o 
   0   1   9       26.17       43.33     14.96 o 
   1   1   9      493.27      454.50     25.28 o 
   2   1   9      801.54      797.05     46.43 o 
   3   1   9      790.13      691.81     27.86 o 
   4   1   9     2530.37     2460.29     50.04 o 
   5   1   9      472.35      496.80     28.89 o 
   6   1   9       33.50       39.72     13.41 o 
   7   1   9      102.88       80.48     12.38 o 
   8   1   9     2706.00     3065.94     72.22 o 
 -10   2   9      769.16      780.03     37.66 o 
  -9   2   9      305.07      274.97     16.51 o 
  -8   2   9        0.86        5.16     12.38 o 
  -7   2   9      504.56      533.43     35.60 o 
  -6   2   9        7.70        6.71     14.96 o 
  -5   2   9      654.74      607.72     29.41 o 
  -4   2   9        4.41        0.00     22.18 o 
  -3   2   9     1209.01     1204.61    104.73 o 
  -1   2   9        0.56        4.64      6.71 o 
   0   2   9      296.47      332.75     15.99 o 
   1   2   9     1598.58     1506.40     43.85 o 
   2   2   9      541.28      538.07     48.49 o 
   3   2   9      467.61      457.60     28.89 o 
   4   2   9       52.78       50.04     14.96 o 
   5   2   9      229.87      244.02     20.64 o 
   6   2   9      457.58      543.23     32.50 o 
   7   2   9      889.09      914.68     33.53 o 
   8   2   9       43.32       33.02     11.35 o 
 -10   3   9      178.03      216.16     27.86 o 
  -9   3   9       23.40       31.99     11.87 o 
  -8   3   9     2039.13     2131.15     47.98 o 
  -7   3   9     1557.20     1651.37     52.62 o 
  -6   3   9     2768.95     2801.81     70.68 o 
  -5   3   9      619.58      540.65     25.79 o 
  -4   3   9     2835.69     2816.77     61.91 o 
  -3   3   9        0.04       36.63     24.76 o 
  -1   3   9        1.35        0.00     19.60 o 
   0   3   9       30.82       31.99     10.32 o 
   1   3   9        1.72        8.25     12.38 o 
   2   3   9      394.86      392.08     36.11 o 
   3   3   9      692.77      710.90     36.63 o 
   4   3   9     1505.11     1411.48     41.79 o 
   5   3   9        0.08        2.06     12.38 o 
   6   3   9     1036.45     1128.77     35.60 o 
   7   3   9      280.17      353.39     25.28 o 
   8   3   9      337.34      436.96     38.69 o 
 -10   4   9       46.26       75.84     17.02 o 
  -9   4   9      144.65      151.16     14.44 o 
  -8   4   9      300.27      356.48     30.44 o 
  -7   4   9       38.81       34.05     16.51 o 
  -6   4   9     2570.50     2439.65     56.23 o 
  -5   4   9     4768.08     4452.66     74.29 o 
  -4   4   9     1003.06      997.22     41.79 o 
  -3   4   9        1.70        0.00     14.96 o 
  -1   4   9       34.83        1.55     20.64 o 
   0   4   9     6150.59     6005.49    154.25 o 
   1   4   9     1088.46     1075.63     37.14 o 
   2   4   9      504.62      538.59     49.01 o 
   3   4   9       34.44       43.33     16.51 o 
   4   4   9     1878.86     1974.32     56.23 o 
   5   4   9      130.50      123.30     16.51 o 
   6   4   9      298.11      323.98     23.73 o 
   7   4   9      822.57      919.32     31.47 o 
   8   4   9      167.70      159.93     23.22 o 
 -10   5   9       55.55       45.91     16.51 o 
  -9   5   9        0.62        1.03     14.96 o 
  -8   5   9     2779.39     2855.46     82.03 o 
  -7   5   9      312.11      303.34     22.18 o 
  -6   5   9     3798.79     3889.82     86.67 o 
  -5   5   9     1647.23     1786.02     52.62 o 
  -4   5   9      756.26      804.79     33.02 o 
  -3   5   9     1561.92     1449.65     47.46 o 
  -2   5   9      769.52      682.01     45.91 o 
  -1   5   9      478.69      391.05     29.92 o 
   0   5   9      465.32      436.96     27.34 o 
   1   5   9     1440.25     1307.78     40.24 o 
   2   5   9      256.20      229.57     22.18 o 
   3   5   9      690.49      739.79     34.56 o 
   4   5   9      627.61      678.40     36.11 o 
   5   5   9      115.20       88.22     17.02 o 
   6   5   9     1152.75     1171.59     35.08 o 
   7   5   9      309.61      299.22     20.12 o 
   8   5   9       44.53       46.43     19.09 o 
  -9   6   9        2.38       14.44     14.96 o 
  -8   6   9     1901.26     2104.32     66.55 o 
  -7   6   9       43.90       61.39     16.51 o 
  -6   6   9        1.96       13.93     14.44 o 
  -5   6   9     2005.29     1957.29     54.68 o 
  -4   6   9      150.98      119.69     11.87 o 
  -3   6   9      205.71      197.59     23.22 o 
  -2   6   9     8610.60     6860.84    173.34 o 
  -1   6   9       74.59       66.55     14.44 o 
   0   6   9     5021.19     4728.66     81.51 o 
   1   6   9       32.20        8.25     20.64 o 
   2   6   9     1399.22     1294.37     42.30 o 
   3   6   9       80.17       43.33     15.48 o 
   4   6   9      650.05      627.32     34.05 o 
   5   6   9      698.39      663.44     33.53 o 
   6   6   9        0.85        7.22     11.35 o 
   7   6   9        4.34        9.80     12.90 o 
   8   6   9       19.10       36.63     18.06 o 
  -9   7   9      707.08      756.81     36.63 o 
  -8   7   9       40.69       64.49     14.96 o 
  -7   7   9        6.30       10.83     14.96 o 
  -6   7   9       25.87       37.66     15.48 o 
  -5   7   9     1245.14     1232.98     47.46 o 
  -4   7   9       46.33       42.30     14.44 o 
  -3   7   9     2119.36     1926.34     31.99 o 
  -2   7   9       62.83       61.91     11.35 o 
  -1   7   9     2921.18     2754.86     59.84 o 
   0   7   9     3824.51     3598.86     73.26 o 
   1   7   9       64.97       43.33     13.93 o 
   2   7   9       75.30       63.97     12.90 o 
   3   7   9     1237.74     1194.80     38.18 o 
   4   7   9      242.52      233.70     20.12 o 
   5   7   9       58.93       63.45     14.96 o 
   6   7   9        2.26        9.29     15.48 o 
   7   7   9        2.51       10.32     11.35 o 
  -9   8   9      196.23      172.82     20.64 o 
  -8   8   9      744.84      835.74     33.02 o 
  -7   8   9      126.16      107.31     17.02 o 
  -6   8   9      123.04      105.24     17.02 o 
  -5   8   9      478.48      479.26     35.60 o 
  -4   8   9       92.39       87.70     19.60 o 
  -3   8   9      544.27      582.44     33.53 o 
  -2   8   9      108.98      117.11     17.54 o 
  -1   8   9       54.51       72.22      9.80 o 
   0   8   9     4182.26     3884.66     67.07 o 
   1   8   9       72.27       62.42     12.38 o 
   2   8   9     3041.84     2739.90     52.62 o 
   3   8   9       26.13       25.28     10.32 o 
   4   8   9       26.30        5.67     12.38 o 
   5   8   9       19.55       46.95     12.90 o 
   6   8   9      550.15      565.93     32.50 o 
   7   8   9      399.91      445.21     22.70 o 
  -9   9   9      551.48      572.12     44.88 o 
  -8   9   9        0.15        0.00     14.96 o 
  -7   9   9      120.63      128.46     16.51 o 
  -6   9   9        4.89       15.99     14.44 o 
  -5   9   9      300.36      293.54     30.95 o 
  -4   9   9      273.94      263.10     23.22 o 
  -3   9   9     1665.03     1575.02     49.01 o 
  -2   9   9        3.39       20.12     13.93 o 
  -1   9   9     1868.88     1797.37     46.95 o 
   0   9   9       76.50       61.91     15.48 o 
   1   9   9     1526.65     1430.05     41.79 o 
   2   9   9        1.03        4.64      7.22 o 
   3   9   9     2595.32     2519.10     46.43 o 
   4   9   9      476.46      517.95     26.83 o 
   5   9   9        2.89       10.83     15.99 o 
   6   9   9        6.98       27.34     17.54 o 
   7   9   9      264.39      345.13     23.22 o 
  -9  10   9       81.31       50.04     20.12 o 
  -8  10   9      141.66      118.66     13.93 o 
  -7  10   9       31.03       33.02     11.35 o 
  -6  10   9      458.09      432.32     24.25 o 
  -5  10   9     3802.36     3672.11     72.22 o 
  -4  10   9      347.34      364.74     27.34 o 
  -3  10   9     2218.80     2101.23     49.53 o 
  -2  10   9       62.34       94.92     14.44 o 
  -1  10   9      424.61      391.05     25.28 o 
   0  10   9     2890.43     2885.38     62.94 o 
   1  10   9       12.41       38.18     14.44 o 
   2  10   9     1587.38     1232.46     41.79 o 
   3  10   9      907.04      981.74     42.30 o 
   4  10   9      123.26      160.96     19.60 o 
   5  10   9      178.66      213.06     22.70 o 
   6  10   9      153.07      143.93     17.54 o 
   7  10   9      913.99      916.74     36.11 o 
  -8  11   9      990.58     1011.15     39.72 o 
  -7  11   9      103.60       90.80     11.87 o 
  -6  11   9        6.32       14.44     10.83 o 
  -5  11   9      350.84      342.55     24.76 o 
  -4  11   9        1.50       11.35     13.93 o 
  -3  11   9      123.13       88.22     15.48 o 
  -2  11   9      106.98       94.92     14.96 o 
  -1  11   9     1839.70     1682.32     39.72 o 
   0  11   9     2387.52     2299.33     53.14 o 
   1  11   9     6354.67     5313.17    125.36 o 
   2  11   9        0.38       14.44     18.57 o 
   3  11   9      140.66      122.27     19.09 o 
   4  11   9        8.51       11.35     15.48 o 
   5  11   9      606.37      631.97     28.37 o 
   6  11   9       16.46       14.44     12.90 o 
   7  11   9        6.83       15.99     13.93 o 
  -8  12   9       56.39       38.69     12.38 o 
  -7  12   9      122.85      140.32     18.06 o 
  -6  12   9       35.04       34.05     12.38 o 
  -5  12   9     1677.21     1745.26     49.01 o 
  -4  12   9       70.95       44.88     14.96 o 
  -3  12   9     1632.44     1636.41     45.91 o 
  -2  12   9       19.91       19.09     12.90 o 
  -1  12   9      738.09      736.69     32.50 o 
   0  12   9      819.11      757.84     34.56 o 
   1  12   9     2294.78     2161.07     58.30 o 
   2  12   9     3420.19     3149.52     85.12 o 
   3  12   9       69.94       88.73     15.48 o 
   4  12   9        0.13       15.48     14.96 o 
   5  12   9      866.19      896.62     30.95 o 
   6  12   9        3.68        6.71     10.32 o 
   7  12   9      301.97      343.58     31.47 o 
  -8  13   9      281.59      263.10     21.67 o 
  -7  13   9      277.71      271.36     24.25 o 
  -6  13   9       28.72       12.90     14.44 o 
  -5  13   9     1121.57     1061.19     34.05 o 
  -4  13   9      753.83      664.47     24.25 o 
  -3  13   9     1400.13     1394.45     42.30 o 
  -2  13   9      465.17      431.29     31.47 o 
  -1  13   9        0.39       11.87     17.54 o 
   0  13   9      171.66      119.17     20.12 o 
   1  13   9     3627.97     3441.00     68.10 o 
   2  13   9       63.87       74.29     20.12 o 
   3  13   9       38.65       43.85     14.44 o 
   4  13   9     2334.17     2413.34     47.46 o 
   5  13   9      240.93      250.21     18.57 o 
   6  13   9        4.95        0.52      9.29 o 
  -8  14   9       33.72       37.14     13.41 o 
  -7  14   9     1105.92     1113.81     36.11 o 
  -6  14   9      125.49       99.05     16.51 o 
  -5  14   9      672.30      699.55     38.69 o 
  -4  14   9      331.93      359.06     29.92 o 
  -3  14   9       20.90       31.47     18.06 o 
  -2  14   9      128.42      185.21     20.64 o 
  -1  14   9     1375.59     1203.06     38.18 o 
   0  14   9     1713.47     1639.50     47.46 o 
   1  14   9      197.60      273.42     22.70 o 
   2  14   9       13.88       23.22     13.93 o 
   3  14   9      475.81      471.01     23.73 o 
   4  14   9       74.04       71.71     12.38 o 
   5  14   9     1781.61     1925.82     37.66 o 
   6  14   9       85.12       71.19     13.41 o 
  -7  15   9      106.48      122.78     15.48 o 
  -6  15   9      452.78      471.01     26.31 o 
  -5  15   9      537.67      564.39     35.60 o 
  -4  15   9      872.82      743.92     36.11 o 
  -3  15   9      633.39      645.90     29.92 o 
  -2  15   9     1439.59     1450.17     41.79 o 
  -1  15   9      659.88      639.71     28.89 o 
   0  15   9       12.34        6.71     12.38 o 
   1  15   9       84.44       71.19     14.44 o 
   2  15   9      557.71      569.54     24.76 o 
   3  15   9      382.77      400.33     20.64 o 
   4  15   9       63.72       89.77     14.96 o 
   5  15   9      189.46      178.50     15.48 o 
   6  15   9        3.64        1.55     12.90 o 
  -7  16   9       43.81       34.56      8.77 o 
  -6  16   9     1288.66     1474.42     41.27 o 
  -5  16   9      318.94      354.42     29.41 o 
  -4  16   9        6.33       29.41     15.99 o 
  -3  16   9       12.91       14.96     17.02 o 
  -2  16   9      524.61      560.77     26.83 o 
  -1  16   9      104.03       95.96     17.02 o 
   0  16   9     1147.36     1093.69     31.99 o 
   1  16   9        0.77        5.67      9.80 o 
   2  16   9      433.70      493.19     26.83 o 
   3  16   9     1905.83     2099.16     42.30 o 
   4  16   9       32.75       29.92      9.80 o 
   5  16   9     1328.26     1497.12     40.76 o 
  -6  17   9      113.07       91.83     12.38 o 
  -5  17   9       31.94       15.48     10.83 o 
  -4  17   9      176.14      193.98     27.86 o 
  -3  17   9        4.79        8.25     17.54 o 
  -2  17   9        0.24       14.96     15.99 o 
  -1  17   9     1262.65     1304.17     34.05 o 
   0  17   9       40.59       14.44     20.64 o 
   1  17   9     1086.91     1089.05     26.83 o 
   2  17   9      119.22      118.66     10.83 o 
   3  17   9      114.58      121.23     12.38 o 
   4  17   9       52.96       42.30      9.80 o 
   5  17   9       12.33       22.70     14.44 o 
  -6  18   9     1468.19     1335.64     90.28 o 
  -5  18   9      191.00      196.04     30.44 o 
  -4  18   9       53.27       53.14     12.90 o 
  -3  18   9      139.54      148.06     18.57 o 
  -2  18   9       74.31       65.52     19.60 o 
  -1  18   9        5.58        9.29     25.79 o 
   0  18   9       48.38       31.99     12.90 o 
   1  18   9       24.54       12.90      9.80 o 
   2  18   9        2.22        2.58      7.74 o 
   3  18   9     1352.57     1403.74     26.31 o 
   4  18   9       10.18       32.50     11.87 o 
  -5  19   9      116.38      118.66     22.18 o 
  -4  19   9      130.08      121.23     23.73 o 
  -3  19   9      343.41      365.77     34.05 o 
  -2  19   9        0.11       27.34     13.41 o 
  -1  19   9       71.31       77.38     12.90 o 
   0  19   9      179.29      186.75     13.41 o 
   1  19   9     1180.85     1170.56     24.76 o 
   2  19   9      111.55      105.76      9.29 o 
   3  19   9      843.07      880.63     19.09 o 
   4  19   9      816.54      880.11     46.43 o 
  -5  20   9        7.01        0.00     49.01 o 
  -4  20   9       84.92       41.79     17.54 o 
  -3  20   9       59.96       49.53     11.87 o 
  -2  20   9       45.30       36.11     11.35 o 
  -1  20   9       88.98       61.91     14.44 o 
   0  20   9      266.45      295.61     15.99 o 
   1  20   9        8.83       10.32      6.19 o 
   2  20   9       27.19       20.12      6.71 o 
   3  20   9        9.55       18.06     10.32 o 
  -4  21   9      844.05      803.24     32.50 o 
  -3  21   9        0.21        5.16     12.90 o 
  -2  21   9      101.68       88.73     10.83 o 
  -1  21   9       31.11       27.34      8.77 o 
   0  21   9      471.15      456.56     22.18 o 
   1  21   9     1031.24     1025.59     26.31 o 
   2  21   9      185.35      108.85     21.15 o 
  -3  22   9      123.26      171.28     16.51 o 
  -2  22   9       55.11       66.55     11.87 o 
  -1  22   9       44.49       39.72      9.80 o 
   0  22   9      238.40      248.66     21.67 o 
   1  22   9       73.44       45.40     17.54 o 
  -9   0  10     1069.80     1192.23     41.27 o 
  -8   0  10     1339.73     1430.57     82.54 o 
  -7   0  10      108.76      124.33     34.05 o 
  -6   0  10      416.87      517.95     60.36 o 
  -5   0  10     3237.92     3167.06    137.23 o 
  -4   0  10     1846.56     1638.99    128.97 o 
  -3   0  10      972.62      948.72    106.79 o 
  -2   0  10      316.72      199.13     89.25 o 
  -1   0  10      615.61      550.97     92.86 o 
   0   0  10     1495.07     1465.13    118.66 o 
   1   0  10       17.98       44.37     32.50 o 
   2   0  10     5440.11     4849.38    102.66 o 
   3   0  10     3439.39     3223.81     76.87 o 
   4   0  10      686.44      724.31     44.88 o 
   5   0  10      309.58      412.71     37.66 o 
   6   0  10        8.42       15.99     15.99 o 
   7   0  10      362.86      417.36     28.37 o 
  -9   1  10       10.17       19.09      8.77 o 
  -8   1  10       24.66       39.21     15.99 o 
  -7   1  10       93.28       84.61     18.57 o 
  -6   1  10       36.58       42.30     19.60 o 
  -5   1  10     1388.24     1424.89     60.88 o 
  -4   1  10      344.31      327.59     68.10 o 
  -3   1  10      130.23       75.84     59.84 o 
  -2   1  10      315.57      238.34     61.91 o 
  -1   1  10       32.57       35.60     23.22 o 
   0   1  10      166.21       99.57     21.15 o 
   1   1  10        8.89       23.22     15.99 o 
   2   1  10      587.03      580.89     30.95 o 
   3   1  10      119.84      101.11     16.51 o 
   4   1  10       18.69       27.34     12.38 o 
   5   1  10        1.33       28.37     12.90 o 
   6   1  10      999.17     1034.88     37.14 o 
   7   1  10      148.92      130.52     13.41 o 
  -9   2  10      126.71      151.67     13.93 o 
  -8   2  10      309.83      325.01     21.67 o 
  -7   2  10      200.08      188.30     21.15 o 
  -6   2  10      479.82      529.82     35.08 o 
  -5   2  10     1614.59     1613.19     52.11 o 
  -4   2  10      917.20      850.70     41.79 o 
  -3   2  10     1005.52      995.15     38.18 o 
  -2   2  10     1126.06     1093.69     46.43 o 
  -1   2  10      313.39      352.35     39.72 o 
   0   2  10      589.06      464.30     44.37 o 
   1   2  10     1304.98     1283.54     48.49 o 
   2   2  10     4673.83     4426.86     95.44 o 
   3   2  10      410.39      413.23     29.41 o 
   4   2  10      444.34      440.06     29.41 o 
   5   2  10      268.08      256.91     19.60 o 
   6   2  10       12.62       22.18     13.93 o 
   7   2  10      599.84      671.69     26.31 o 
  -9   3  10      222.40      218.22     15.99 o 
  -8   3  10      196.34      202.23     16.51 o 
  -7   3  10      219.16      200.17     21.15 o 
  -6   3  10        7.97        4.64     15.48 o 
  -5   3  10      194.09      220.80     21.67 o 
  -4   3  10     4808.20     4692.55     90.80 o 
  -3   3  10     4283.91     4261.78     84.09 o 
  -2   3  10      796.44      766.10     51.07 o 
  -1   3  10      912.32      956.98     54.17 o 
   0   3  10     2591.49     2360.72     83.57 o 
   1   3  10       64.60       43.33     18.57 o 
   2   3  10       98.61      102.15     18.57 o 
   3   3  10       88.81       92.34     18.57 o 
   4   3  10     1735.39     1591.01     44.37 o 
   5   3  10       64.60       42.30     14.44 o 
   6   3  10       92.19       66.03     14.44 o 
   7   3  10       16.62       19.09     10.83 o 
  -9   4  10      675.00      767.13     35.60 o 
  -8   4  10      453.05      409.10     29.41 o 
  -7   4  10      944.56      910.03     39.21 o 
  -6   4  10      194.36      172.82     20.12 o 
  -5   4  10     1805.33     1859.79     47.46 o 
  -4   4  10     3174.64     3254.24     80.99 o 
  -3   4  10      962.09      890.43     41.79 o 
  -2   4  10      760.75      691.29     37.66 o 
  -1   4  10      339.27      355.45     43.33 o 
   0   4  10      824.24      847.09     40.24 o 
   1   4  10      246.61      213.58     26.83 o 
   2   4  10     1110.59     1046.23     42.30 o 
   3   4  10      794.66      823.36     39.21 o 
   4   4  10      671.02      624.74     30.95 o 
   5   4  10      457.63      435.41     26.83 o 
   6   4  10      328.79      403.43     24.76 o 
   7   4  10       55.48       62.94     10.83 o 
  -9   5  10      283.89      251.24     26.31 o 
  -8   5  10       45.29       46.43     18.06 o 
  -7   5  10        0.11       27.34     19.09 o 
  -6   5  10        6.48       31.47     14.96 o 
  -5   5  10     1056.81     1097.30     46.95 o 
  -4   5  10      432.65      375.57     35.08 o 
  -3   5  10    10479.46    10473.63    204.81 o 
  -2   5  10      490.62      504.03     34.56 o 
  -1   5  10     6963.41     6693.18    137.74 o 
   0   5  10     3661.97     3498.26     83.57 o 
   1   5  10     1890.33     1835.03     56.75 o 
   2   5  10     4499.87     4438.21    101.11 o 
   3   5  10      467.29      449.34     29.41 o 
   4   5  10     1542.73     1527.04     43.33 o 
   5   5  10      349.53      423.55     24.25 o 
   6   5  10        0.80        1.55     11.87 o 
   7   5  10       15.89       14.44     10.83 o 
  -9   6  10      811.94      818.20     35.08 o 
  -8   6  10      308.67      327.59     33.02 o 
  -7   6  10      892.91      893.52     37.14 o 
  -6   6  10      480.34      516.41     33.02 o 
  -5   6  10      705.74      674.27     39.72 o 
  -4   6  10      338.73      268.26     25.28 o 
  -3   6  10     3690.26     3460.08     70.68 o 
  -2   6  10     1058.39     1016.31     33.02 o 
  -1   6  10     1082.04      959.04     30.95 o 
   0   6  10       47.34       39.21     14.96 o 
   1   6  10     2588.79     2519.10     61.91 o 
   2   6  10       33.12       38.69     14.44 o 
   3   6  10     2640.31     2546.44     57.26 o 
   4   6  10       25.35       14.96     13.41 o 
   5   6  10      512.28      526.73     27.34 o 
   6   6  10        1.23        2.06      9.29 o 
   7   6  10       44.37       50.56     11.87 o 
  -9   7  10        2.15        0.00     19.09 o 
  -8   7  10        3.09        4.13     12.90 o 
  -7   7  10       56.15       53.14     15.48 o 
  -6   7  10      114.32      109.88     17.54 o 
  -5   7  10      114.90       75.32     20.64 o 
  -4   7  10     1193.12     1293.86     47.98 o 
  -3   7  10       68.55       30.44     17.54 o 
  -2   7  10      422.20      361.12     15.99 o 
  -1   7  10     2775.81     2683.67     57.78 o 
   0   7  10     1299.18     1166.43     33.53 o 
   1   7  10      625.35      607.72     24.76 o 
   2   7  10      895.91      867.21     29.41 o 
   3   7  10       52.38       59.84     14.44 o 
   4   7  10       78.27       40.76     13.41 o 
   5   7  10      141.26      137.23     14.44 o 
   6   7  10      140.01      120.72     13.93 o 
   7   7  10       21.75       12.38     13.41 o 
  -9   8  10       10.43       11.35     17.54 o 
  -8   8  10      378.57      364.22     24.25 o 
  -7   8  10      467.91      408.59     28.37 o 
  -6   8  10      446.95      484.94     31.47 o 
  -5   8  10       10.70       18.06     18.57 o 
  -4   8  10     2167.68     2069.24     59.84 o 
  -3   8  10      701.34      654.15     35.60 o 
  -2   8  10       64.88       54.68     17.54 o 
  -1   8  10     4738.36     4514.05    100.08 o 
   0   8  10      668.36      598.43     18.06 o 
   1   8  10     2849.91     2708.43     44.88 o 
   2   8  10     3117.20     3149.00     70.68 o 
   3   8  10      120.62      117.62     14.96 o 
   4   8  10      969.73      903.33     31.99 o 
   5   8  10      575.49      623.71     34.05 o 
   6   8  10       33.73       21.67     13.41 o 
  -8   9  10       18.47       10.32     14.44 o 
  -7   9  10        2.85        0.52     12.90 o 
  -6   9  10      371.36      411.68     29.41 o 
  -5   9  10      177.37      111.95     19.60 o 
  -4   9  10     2789.35     2930.26     73.26 o 
  -3   9  10     2589.31     2459.77     64.49 o 
  -2   9  10      203.64      230.09     21.67 o 
  -1   9  10      394.50      415.81     31.47 o 
   0   9  10      409.75      431.29     29.41 o 
   1   9  10     1327.52     1303.14     41.79 o 
   2   9  10       41.29       41.79     14.96 o 
   3   9  10      206.53      190.36     17.54 o 
   4   9  10      421.64      447.28     33.53 o 
   5   9  10      256.21      221.32     22.18 o 
   6   9  10      325.79      391.56     25.28 o 
  -8  10  10       83.79       67.58     11.35 o 
  -7  10  10      214.24      219.77     17.02 o 
  -6  10  10       54.36       20.64     11.35 o 
  -5  10  10        0.55        5.67     16.51 o 
  -4  10  10      787.98      786.22     37.14 o 
  -3  10  10      423.55      468.95     31.99 o 
  -2  10  10     2585.43     2479.37     62.94 o 
  -1  10  10     3065.40     2812.12     62.42 o 
   0  10  10       85.29       75.32     15.99 o 
   1  10  10     2318.85     2194.09     54.17 o 
   2  10  10      385.67      353.39     26.83 o 
   3  10  10      212.13      217.71     21.67 o 
   4  10  10      326.77      327.08     27.86 o 
   5  10  10      137.26      116.08     17.54 o 
   6  10  10       56.20       71.19     11.87 o 
  -8  11  10        9.44       22.70     11.87 o 
  -7  11  10        2.71       14.44     11.35 o 
  -6  11  10      175.46      169.73     14.96 o 
  -5  11  10      124.86      102.15     17.54 o 
  -4  11  10     1376.53     1452.75     41.27 o 
  -3  11  10     1002.37     1005.47     33.53 o 
  -2  11  10       64.81       71.19     13.41 o 
  -1  11  10      478.27      472.04     25.79 o 
   0  11  10     1310.56     1260.32     37.14 o 
   1  11  10       85.40       71.19     22.70 o 
   2  11  10      490.31      422.00     29.92 o 
   3  11  10     2196.74     2219.36     52.11 o 
   4  11  10      471.27      468.43     26.83 o 
   5  11  10      662.34      690.26     23.73 o 
   6  11  10      318.78      280.13     17.02 o 
  -8  12  10      192.11      157.35     23.22 o 
  -7  12  10      109.45      121.23     15.99 o 
  -6  12  10      453.80      471.01     23.73 o 
  -5  12  10      352.82      376.08     25.79 o 
  -4  12  10      191.91      161.47     18.06 o 
  -3  12  10      221.81      169.73     16.51 o 
  -2  12  10      167.44      160.44     15.48 o 
  -1  12  10      126.74      103.18     19.09 o 
   0  12  10       99.09      124.85     22.70 o 
   1  12  10      338.61      255.88     31.47 o 
   2  12  10     1451.61     1195.32     45.40 o 
   3  12  10       15.64        1.55     12.90 o 
   4  12  10       22.33       29.92     11.87 o 
   5  12  10       82.34       68.10     10.83 o 
   6  12  10       80.01       79.96     14.96 o 
  -7  13  10      285.64      267.23     21.67 o 
  -6  13  10      146.07      156.83     19.60 o 
  -5  13  10       16.93       15.99     20.64 o 
  -4  13  10      324.21      250.72     25.79 o 
  -3  13  10      448.23      464.30     34.05 o 
  -2  13  10       42.92       31.99     19.60 o 
  -1  13  10      429.80      417.87     28.37 o 
   0  13  10      130.92       96.99     19.60 o 
   1  13  10     2996.49     2641.88     62.42 o 
   2  13  10     1130.80     1121.03     40.76 o 
   3  13  10     1667.19     1665.30     42.82 o 
   4  13  10      232.02      265.68     18.57 o 
   5  13  10      386.44      401.88     20.64 o 
   6  13  10        1.09        7.74     18.57 o 
  -7  14  10      315.13      346.68     21.15 o 
  -6  14  10      457.42      536.01     27.86 o 
  -5  14  10     1153.76     1158.69     44.88 o 
  -4  14  10        3.18       13.93     17.54 o 
  -3  14  10      308.68      310.57     22.18 o 
  -2  14  10     1938.35     1974.32     50.04 o 
  -1  14  10        0.96        9.29     18.57 o 
   0  14  10        4.32        1.55     14.44 o 
   1  14  10     2763.44     2723.91     54.68 o 
   2  14  10      998.39     1058.09     27.34 o 
   3  14  10     1422.12     1523.94     35.08 o 
   4  14  10       24.21       27.34     10.32 o 
   5  14  10      207.48      186.75     17.02 o 
  -7  15  10      763.18      708.83     31.99 o 
  -6  15  10      209.69      230.09     20.64 o 
  -5  15  10      478.02      607.20     34.05 o 
  -4  15  10       23.02       36.63     18.06 o 
  -3  15  10      641.74      605.14     28.37 o 
  -2  15  10      494.88      534.46     27.34 o 
  -1  15  10       85.08       71.71     17.54 o 
   0  15  10       31.86       30.44     15.99 o 
   1  15  10       18.79       20.12     12.90 o 
   2  15  10     1572.32     1676.13     33.02 o 
   3  15  10     1823.47     1990.82     36.11 o 
   4  15  10      578.63      629.90     24.76 o 
   5  15  10      603.50      573.67     29.41 o 
  -6  16  10        0.23        7.74      9.29 o 
  -5  16  10      314.17      345.13     26.83 o 
  -4  16  10        4.24        2.58     11.35 o 
  -3  16  10      203.28      242.47     27.34 o 
  -2  16  10      607.41      699.03     28.89 o 
  -1  16  10       27.10        0.00     15.99 o 
   0  16  10       43.99       31.47     13.93 o 
   1  16  10      880.37      882.69     26.83 o 
   2  16  10       65.37       67.07     11.87 o 
   3  16  10        0.11        9.80     10.32 o 
   4  16  10        2.74       19.09     11.87 o 
  -6  17  10       45.71        9.80     49.53 o 
  -5  17  10      635.87      754.75     25.79 o 
  -4  17  10      123.59      130.00     17.02 o 
  -3  17  10        2.50       19.09     16.51 o 
  -2  17  10        6.74       14.96     14.44 o 
  -1  17  10       73.10       78.42     16.51 o 
   0  17  10        2.16       11.87     12.90 o 
   1  17  10       36.46       20.64     11.35 o 
   2  17  10       98.71      112.98     10.32 o 
   3  17  10      346.78      354.42     16.51 o 
   4  17  10      656.77      648.48     31.99 o 
  -5  18  10       69.36      102.66     57.26 o 
  -4  18  10     1651.02     1650.85     45.40 o 
  -3  18  10      771.15      770.74     25.79 o 
  -2  18  10        1.38        6.19     15.48 o 
  -1  18  10      289.83      305.41     27.86 o 
   0  18  10     1030.91     1042.62     30.95 o 
   1  18  10      109.64      109.88     10.32 o 
   2  18  10      116.37      123.81      9.29 o 
   3  18  10      268.51      290.96     21.15 o 
  -5  19  10      273.02      333.78     53.65 o 
  -4  19  10      374.92      344.62     29.41 o 
  -3  19  10      212.17      197.07     26.83 o 
  -2  19  10      121.72       90.28     12.90 o 
  -1  19  10       12.98       17.02     11.35 o 
   0  19  10      175.47      201.71     12.90 o 
   1  19  10       36.90       49.53      7.74 o 
   2  19  10      472.62      485.45     24.76 o 
  -4  20  10      248.19      307.47     53.65 o 
  -3  20  10       21.58       34.05     15.99 o 
  -2  20  10      369.64      309.02     25.79 o 
   0  20  10      335.55      381.76     50.56 o 
   1  20  10      109.17      100.08     12.38 o 
  -2  21  10       80.45       60.36     14.96 o 
  -1  21  10      149.25       77.90     14.96 o 
   0  21  10      166.03      118.66     13.41 o 
  -9   1  11      599.75      638.67     33.02 o 
  -8   1  11      308.59      310.57     20.12 o 
  -7   1  11        0.65        0.00     14.44 o 
  -6   1  11       70.97       42.82     17.02 o 
  -5   1  11      602.81      650.02     37.66 o 
  -4   1  11       43.10        8.77     25.28 o 
  -3   1  11      724.21      717.09     41.79 o 
  -2   1  11      473.71      419.94     53.65 o 
  -1   1  11     2332.03     2309.65     82.03 o 
   0   1  11       19.55       36.63     15.99 o 
   1   1  11     1949.29     1844.83     42.82 o 
   2   1  11     2996.71     2990.11     62.94 o 
   3   1  11     2930.23     3125.79     65.00 o 
   4   1  11      532.60      585.02     34.05 o 
   5   1  11       24.25       36.11     13.93 o 
   6   1  11      491.22      544.27     26.31 o 
   7   1  11      203.20      256.40     29.92 o 
  -9   2  11      357.11      368.35     30.95 o 
  -8   2  11       32.33       22.70     10.32 o 
  -7   2  11       13.47       11.35     14.96 o 
  -6   2  11      261.96      231.64     21.67 o 
  -5   2  11      279.49      334.30     29.41 o 
  -4   2  11      208.48      192.94     24.25 o 
  -3   2  11     1030.53      992.58     46.95 o 
  -2   2  11       76.51       55.20     17.02 o 
  -1   2  11     1061.42     1061.70     42.82 o 
   0   2  11       93.59       70.16     20.64 o 
   1   2  11      124.44      108.85     18.57 o 
   2   2  11      315.56      287.87     22.70 o 
   3   2  11      924.15      893.52     35.08 o 
   4   2  11      195.63      168.70     17.02 o 
   5   2  11       10.41       18.57     13.93 o 
   6   2  11       19.81       16.51     11.87 o 
   7   2  11       48.32       37.14     16.51 o 
  -9   3  11      168.03      170.76     27.34 o 
  -8   3  11      506.47      555.62     29.41 o 
  -7   3  11      163.40      168.18     19.09 o 
  -6   3  11       15.50       18.06     15.48 o 
  -5   3  11        3.48       21.15     15.48 o 
  -4   3  11     3014.76     3069.55     79.96 o 
  -3   3  11      783.89      702.64     35.08 o 
  -2   3  11       88.03       83.57     20.64 o 
  -1   3  11      911.87      816.66     41.27 o 
   0   3  11        8.61       21.67     18.06 o 
   1   3  11      873.52      819.24     41.79 o 
   2   3  11     1731.93     1627.64     51.59 o 
   3   3  11      951.38      951.82     35.60 o 
   4   3  11       48.58       52.11     13.93 o 
   5   3  11      475.08      453.47     25.28 o 
   6   3  11       64.28       46.95     12.38 o 
   7   3  11      150.51      201.71     29.41 o 
  -9   4  11      297.21      364.22     31.47 o 
  -8   4  11      154.90      165.60     21.15 o 
  -7   4  11       16.01        7.74     18.06 o 
  -6   4  11      185.06      163.54     23.22 o 
  -5   4  11       15.15       32.50     15.99 o 
  -4   4  11      352.33      306.96     29.41 o 
  -3   4  11     2115.42     2047.06     61.91 o 
  -2   4  11       17.85        3.10     18.57 o 
  -1   4  11      493.07      504.54     36.11 o 
   0   4  11       78.78      120.20     21.15 o 
   1   4  11      367.25      453.47     36.11 o 
   2   4  11      396.35      450.89     33.53 o 
   3   4  11     1263.93     1216.47     44.37 o 
   4   4  11      329.77      245.05     19.60 o 
   5   4  11      171.99      226.99     18.57 o 
   6   4  11       29.58       44.37     11.35 o 
  -9   5  11      152.29      197.07     28.89 o 
  -8   5  11      388.11      377.12     31.47 o 
  -7   5  11      474.07      604.62     39.72 o 
  -6   5  11      702.85      699.55     35.08 o 
  -5   5  11      794.13      841.42     42.82 o 
  -4   5  11      157.58      148.06     22.18 o 
  -3   5  11       30.93       39.21     12.90 o 
  -2   5  11     6660.46     6315.54    116.59 o 
  -1   5  11       16.85       37.66     18.57 o 
   0   5  11     1385.73     1290.76     47.98 o 
   1   5  11        9.45        8.25     16.51 o 
   2   5  11       24.87       20.64     18.06 o 
   3   5  11      127.28      112.98     18.06 o 
   4   5  11       16.11       39.21     14.96 o 
   5   5  11      305.93      318.31     22.70 o 
   6   5  11       49.95       32.50     14.44 o 
  -8   6  11     1005.41      994.12     40.24 o 
  -7   6  11      287.73      345.65     33.53 o 
  -6   6  11      425.45      416.84     29.92 o 
  -5   6  11      237.09      216.67     25.28 o 
  -4   6  11      157.13      160.44     22.70 o 
  -3   6  11     4312.67     4416.03    100.60 o 
  -2   6  11      181.39      154.77     17.54 o 
  -1   6  11      628.39      582.44     27.86 o 
   0   6  11      235.48      209.45     19.09 o 
   1   6  11       15.77       29.92     15.99 o 
   2   6  11       73.37       19.09     17.02 o 
   3   6  11       32.27       40.24     13.93 o 
   4   6  11      278.40      232.15     19.60 o 
   5   6  11      451.13      443.67     20.64 o 
   6   6  11        4.20        0.00     12.90 o 
  -8   7  11      493.07      545.30     26.31 o 
  -7   7  11      116.14      121.75     15.48 o 
  -6   7  11       17.48       17.02     14.44 o 
  -5   7  11      419.93      423.03     35.60 o 
  -4   7  11      169.77      152.70     21.67 o 
  -3   7  11      408.20      330.69     28.37 o 
  -2   7  11     1212.61     1177.26     45.91 o 
  -1   7  11     2091.26     2079.04     59.84 o 
   0   7  11     4070.28     3959.47     83.57 o 
   1   7  11      397.34      444.18     31.99 o 
   2   7  11      788.88      799.63     37.14 o 
   3   7  11       36.42       23.73     12.90 o 
   4   7  11     1842.99     1944.39     44.88 o 
   5   7  11       81.06       60.36     14.96 o 
   6   7  11      331.62      365.77     20.12 o 
  -8   8  11       19.80       15.48     14.44 o 
  -7   8  11      631.71      646.93     29.41 o 
  -6   8  11       97.99       71.19     15.99 o 
  -5   8  11      475.55      513.83     35.60 o 
  -4   8  11       74.56       41.27     18.57 o 
  -3   8  11      346.49      380.21     33.02 o 
  -2   8  11     2660.00     2672.32     68.61 o 
  -1   8  11       52.29       59.84     18.06 o 
   0   8  11      947.78      995.67     38.69 o 
   1   8  11      285.70      298.19     25.28 o 
   2   8  11     1830.62     1923.24     51.07 o 
   3   8  11       34.93       18.06     11.87 o 
   4   8  11      102.53       94.41     13.41 o 
   5   8  11      230.27      176.43     18.57 o 
   6   8  11       38.51       19.60     13.93 o 
  -7   9  11      176.39      128.97     13.93 o 
  -6   9  11        1.10        2.06     13.41 o 
  -5   9  11      351.36      423.03     32.50 o 
  -4   9  11       44.92       49.01     18.57 o 
  -3   9  11      214.11      178.50     20.64 o 
  -2   9  11      343.64      323.46     30.44 o 
  -1   9  11      254.98      196.04     21.15 o 
   0   9  11      693.72      628.87     33.02 o 
   1   9  11      901.65      895.07     36.11 o 
   2   9  11        2.85        3.61     13.41 o 
   3   9  11      444.08      495.77     25.79 o 
   4   9  11       97.38       83.57     16.51 o 
   5   9  11      108.49       89.77     12.38 o 
  -7  10  11       14.14       15.99      9.29 o 
  -6  10  11       13.35        8.25     12.38 o 
  -5  10  11      562.46      611.85     34.05 o 
  -4  10  11     1859.71     1828.84     53.14 o 
  -3  10  11      442.91      534.46     33.02 o 
  -2  10  11       68.28       54.68     17.02 o 
  -1  10  11       53.19       54.68     15.99 o 
   0  10  11       93.57      103.69     17.02 o 
   1  10  11      451.83      422.00     28.37 o 
   2  10  11     2067.24     2037.77     67.58 o 
   3  10  11        6.66        2.58     14.96 o 
   4  10  11       43.53       35.08     12.38 o 
   5  10  11      167.68      118.14     12.90 o 
  -7  11  11      330.10      309.53     23.22 o 
  -6  11  11      916.97     1005.47     28.37 o 
  -5  11  11      478.08      484.42     26.83 o 
  -4  11  11      183.79      160.96     18.06 o 
  -3  11  11      317.82      352.87     25.28 o 
  -2  11  11      629.20      538.59     30.44 o 
  -1  11  11      170.30      160.96     18.06 o 
   0  11  11      705.51      671.69     29.41 o 
   1  11  11      314.71      355.97     37.66 o 
   2  11  11      780.96      843.48     42.30 o 
   3  11  11     1594.95     1757.13     51.07 o 
   4  11  11      579.93      580.89     25.28 o 
   5  11  11      459.11      417.36     20.64 o 
  -7  12  11       82.99       54.68     12.38 o 
  -6  12  11       12.92       17.54     13.93 o 
  -5  12  11        6.36        1.55     12.38 o 
  -4  12  11      429.14      479.78     24.25 o 
  -3  12  11     1265.13     1355.76     34.56 o 
  -2  12  11      383.04      447.79     28.37 o 
  -1  12  11      167.24      108.34     23.73 o 
   0  12  11     1995.92     1635.89     54.17 o 
   1  12  11      246.91      209.97     29.92 o 
   2  12  11     4527.62     4668.82    106.27 o 
   3  12  11     2520.31     2572.75     53.65 o 
   4  12  11       25.17       25.79     10.32 o 
   5  12  11      159.18      147.03     19.09 o 
  -7  13  11       14.64        2.06     11.87 o 
  -6  13  11       87.23       82.54     19.60 o 
  -5  13  11      337.84      296.64     29.41 o 
  -4  13  11      313.05      308.50     28.37 o 
  -3  13  11      742.54      772.81     37.66 o 
  -2  13  11       15.68       25.28     14.96 o 
  -1  13  11       48.39       63.45     19.09 o 
   0  13  11       63.96       56.75     20.12 o 
   1  13  11        0.31        0.00     18.57 o 
   2  13  11      213.99      186.24     18.57 o 
   3  13  11      237.60      229.57     16.51 o 
   4  13  11      474.02      445.73     18.57 o 
  -6  14  11     1675.87     1661.69     48.49 o 
  -5  14  11       83.95      114.53     20.64 o 
  -4  14  11      111.02      120.20     20.12 o 
  -3  14  11      110.79       93.89     17.54 o 
  -2  14  11     1135.01     1123.61     41.79 o 
  -1  14  11      434.68      404.97     32.50 o 
   0  14  11     1999.76     1871.65     42.82 o 
   1  14  11        0.39        3.61     13.93 o 
   2  14  11     1109.46     1110.20     32.50 o 
   3  14  11        7.51       12.38      9.80 o 
   4  14  11     1613.23     1600.81     41.27 o 
  -6  15  11       76.37       50.56     12.38 o 
  -5  15  11        8.30        2.06     16.51 o 
  -4  15  11      293.39      303.34     24.25 o 
  -3  15  11      201.85      193.46     16.51 o 
  -2  15  11      600.78      597.92     26.31 o 
  -1  15  11       17.45       36.63     19.60 o 
   0  15  11      251.23      247.11     22.18 o 
   1  15  11      127.22      123.30     14.96 o 
   2  15  11        5.18       14.96      9.29 o 
   3  15  11       30.83       38.69      8.77 o 
   4  15  11      679.13      706.77     48.49 o 
  -5  16  11      441.20      431.80     24.76 o 
  -4  16  11       22.62       17.54     13.41 o 
  -3  16  11      482.52      536.01     27.86 o 
  -2  16  11      429.23      456.56     23.73 o 
  -1  16  11      423.20      400.33     25.79 o 
   0  16  11      599.86      586.05     28.89 o 
   1  16  11        4.61       22.70     10.32 o 
   2  16  11       20.20       23.73      9.29 o 
   3  16  11      193.72      144.45     14.44 o 
  -5  17  11      123.07       88.73     51.07 o 
  -4  17  11      795.71      800.15     28.37 o 
  -3  17  11      147.46      128.46     15.99 o 
  -2  17  11      712.16      750.11     25.28 o 
  -1  17  11      222.25      230.09     21.67 o 
   0  17  11      274.55      312.63     23.22 o 
   1  17  11      112.57       99.05     13.93 o 
   2  17  11        3.76        8.25     11.87 o 
   3  17  11        0.41        0.00     20.64 o 
  -4  18  11      122.95      223.38     53.14 o 
  -3  18  11       57.03       44.88     11.87 o 
  -2  18  11      154.97      169.21     23.73 o 
  -1  18  11        2.04       11.87     20.64 o 
   0  18  11       27.96       40.76     23.73 o 
   1  18  11      463.74      450.37     30.95 o 
   2  18  11       33.01       30.95     15.99 o 
  -3  19  11      113.30      157.35     43.85 o 
  -2  19  11      617.87      563.87     30.44 o 
   0  19  11       83.99       76.87     13.41 o 
   1  19  11      107.46      131.55     19.60 o 
  -8   0  12       19.68       18.06     10.32 o 
  -7   0  12       40.94       26.83     17.02 o 
  -6   0  12     1457.83     1362.99     55.72 o 
  -5   0  12        4.70       16.51     26.83 o 
  -4   0  12      293.61      252.79     40.24 o 
  -3   0  12      180.93      161.47     95.44 o 
  -2   0  12      976.01      993.61     77.90 o 
  -1   0  12     3054.55     2992.17     99.05 o 
   0   0  12     2727.95     2352.46     77.90 o 
   1   0  12      851.41      913.64     50.04 o 
   2   0  12      736.83      832.13     49.01 o 
   3   0  12     1402.26     1619.38     83.57 o 
   4   0  12      114.84       94.92     27.34 o 
   5   0  12      384.05      379.18     42.30 o 
   6   0  12     1105.06     1489.89     59.33 o 
  -8   1  12        5.95       14.96     11.35 o 
  -7   1  12      216.59      182.63     19.09 o 
  -6   1  12       15.85       14.96     14.96 o 
  -5   1  12       10.25       12.90     16.51 o 
  -4   1  12        3.06        7.74     18.57 o 
  -3   1  12      822.84      914.16     46.43 o 
  -2   1  12       93.21       81.51     27.34 o 
  -1   1  12      299.52      275.49     29.41 o 
   0   1  12      159.03      136.20     17.02 o 
   1   1  12       18.86       21.15     13.93 o 
   2   1  12      622.72      591.73     30.44 o 
   3   1  12        0.19       12.38     13.41 o 
   4   1  12       95.66      102.15     16.51 o 
   5   1  12       65.04       52.62     13.41 o 
   6   1  12      293.69      328.11     22.18 o 
  -8   2  12      224.12      275.49     27.86 o 
  -7   2  12      179.16      158.89     17.02 o 
  -6   2  12       56.72       42.30     15.99 o 
  -5   2  12        3.01       11.35     15.48 o 
  -4   2  12     1581.71     1695.22     56.75 o 
  -3   2  12     2385.56     2507.75     71.19 o 
  -2   2  12       20.59       13.41     19.60 o 
  -1   2  12     1386.58     1384.65     43.33 o 
   0   2  12      318.56      285.80     28.89 o 
   1   2  12      463.27      367.31     26.31 o 
   2   2  12     2290.78     2314.29     53.14 o 
   3   2  12     1137.15     1125.68     36.11 o 
   4   2  12       42.32       49.53     12.90 o 
   5   2  12      404.82      502.48     25.28 o 
   6   2  12       86.72       83.06     12.38 o 
  -8   3  12      701.28      773.84     52.62 o 
  -7   3  12     1073.46     1050.35     37.14 o 
  -6   3  12      167.27      109.37     17.54 o 
  -5   3  12      928.59     1081.31     42.30 o 
  -4   3  12      950.30      963.69     44.88 o 
  -3   3  12        4.55        4.13     14.96 o 
  -2   3  12      310.81      274.45     25.79 o 
  -1   3  12       94.75       60.36     19.60 o 
   0   3  12      218.22      186.75     23.22 o 
   1   3  12      207.22      173.86     25.79 o 
   2   3  12       36.71       24.25     13.93 o 
   3   3  12      107.94       85.64     14.96 o 
   4   3  12      789.12      816.14     29.41 o 
   5   3  12     1021.50     1093.17     33.53 o 
   6   3  12       45.58       52.11     18.57 o 
  -8   4  12      122.58       60.88     15.48 o 
  -7   4  12       47.04       70.16     18.06 o 
  -6   4  12      172.45      160.44     21.67 o 
  -5   4  12       94.88      130.00     29.92 o 
  -4   4  12      685.49      681.49     39.21 o 
  -3   4  12     1862.38     1873.72     58.30 o 
  -2   4  12       36.58       35.08     19.09 o 
  -1   4  12     1362.19     1433.66     51.59 o 
   0   4  12     1704.00     1597.20     53.14 o 
   1   4  12     1163.21     1106.59     42.82 o 
   2   4  12       98.02       89.77     17.54 o 
   3   4  12        1.98       10.32     12.38 o 
   4   4  12      178.62      170.76     14.96 o 
   5   4  12       13.98       13.93      9.80 o 
   6   4  12      237.83      289.93     31.99 o 
  -8   5  12      110.29      104.21     21.15 o 
  -7   5  12      260.46      271.87     29.41 o 
  -6   5  12      207.61      201.71     23.22 o 
  -5   5  12     1386.37     1456.88     51.07 o 
  -4   5  12      162.43      114.01     20.64 o 
  -3   5  12      112.84      125.36     21.15 o 
  -2   5  12     3416.32     3677.79     88.22 o 
  -1   5  12      154.25      169.73     22.18 o 
   0   5  12      343.19      318.82     33.02 o 
   1   5  12      548.91      601.01     36.63 o 
   2   5  12        7.36       11.35     14.44 o 
   3   5  12      515.75      452.95     30.44 o 
   4   5  12      753.11      800.15     28.37 o 
   5   5  12      481.19      565.42     20.64 o 
  -7   6  12      194.82      173.86     19.09 o 
  -6   6  12     1478.02     1570.89     45.40 o 
  -5   6  12      523.70      641.77     37.66 o 
  -4   6  12      423.71      460.69     34.56 o 
  -3   6  12       58.75       59.84     19.09 o 
  -2   6  12        0.82        9.29     17.02 o 
  -1   6  12      259.66      191.40     22.18 o 
   0   6  12      273.70      194.49     23.22 o 
   1   6  12      170.25      211.00     24.76 o 
   2   6  12     1604.13     1526.52     46.43 o 
   3   6  12       85.21       62.42     15.48 o 
   4   6  12     1201.46     1235.56     37.14 o 
   5   6  12      116.40       96.47     13.93 o 
  -7   7  12      523.03      586.57     31.99 o 
  -6   7  12        0.90        8.77     13.41 o 
  -5   7  12     1269.34     1390.84     47.98 o 
  -4   7  12      155.01      155.28     21.15 o 
  -3   7  12      259.33      222.35     22.70 o 
  -2   7  12       77.95       51.59     18.06 o 
  -1   7  12       55.94       68.10     18.06 o 
   0   7  12      200.46      166.12     21.15 o 
   1   7  12       43.16       30.44     16.51 o 
   2   7  12      238.03      236.28     21.67 o 
   3   7  12      632.57      623.20     29.92 o 
   4   7  12      459.16      482.87     24.25 o 
   5   7  12      161.08      117.11     13.93 o 
  -7   8  12        7.26       13.93     10.83 o 
  -6   8  12     1093.78     1162.82     37.14 o 
  -5   8  12       56.73       53.14     17.54 o 
  -4   8  12       83.45       60.88     18.57 o 
  -3   8  12      670.21      700.58     36.63 o 
  -2   8  12       36.23       39.72     17.54 o 
  -1   8  12      241.25      215.64     21.67 o 
   0   8  12     1140.78     1160.24     43.85 o 
   1   8  12      227.13      216.67     22.70 o 
   2   8  12       75.57       69.65     13.41 o 
   3   8  12      243.67      285.29     20.12 o 
   4   8  12      303.51      249.69     22.18 o 
   5   8  12        4.84        0.00     16.51 o 
  -7   9  12        1.10        0.00     14.44 o 
  -6   9  12      520.04      561.29     27.34 o 
  -5   9  12      635.08      744.95     35.08 o 
  -4   9  12      812.23      839.87     37.66 o 
  -3   9  12     1053.12     1092.66     41.79 o 
  -2   9  12      501.02      477.20     32.50 o 
  -1   9  12        6.36       31.47     15.48 o 
   0   9  12       29.13       16.51     14.96 o 
   1   9  12      396.13      399.30     27.86 o 
   2   9  12        0.39        0.52     10.83 o 
   3   9  12      157.79      151.16     18.06 o 
   4   9  12     1121.31     1121.03     36.63 o 
  -7  10  12      588.07      656.73     72.74 o 
  -6  10  12      334.33      355.45     21.15 o 
  -5  10  12       13.46        9.29     14.96 o 
  -4  10  12      612.22      615.46     31.99 o 
  -3  10  12       14.24       37.14     16.51 o 
  -2  10  12      298.51      282.19     24.25 o 
  -1  10  12       24.58       18.06     15.48 o 
   0  10  12        7.99        5.67     13.93 o 
   1  10  12      264.42      272.39     40.24 o 
   2  10  12       25.77       21.15     14.44 o 
   3  10  12       28.51       40.76     13.93 o 
   4  10  12        5.32       24.76     11.87 o 
  -6  11  12       25.22        9.29      9.29 o 
  -5  11  12      161.45      167.15     15.48 o 
  -4  11  12     1306.48     1400.65     35.60 o 
  -3  11  12     2052.72     2132.70     50.04 o 
  -2  11  12      232.74      266.72     24.25 o 
  -1  11  12        4.02       23.73     14.96 o 
   0  11  12      104.61       95.44     25.28 o 
   1  11  12       27.04       39.72     22.70 o 
   2  11  12        9.55       18.57     13.93 o 
   3  11  12      434.89      499.38     27.86 o 
   4  11  12      461.54      483.39     24.76 o 
  -6  12  12        6.96        8.25     15.48 o 
  -5  12  12      454.33      402.40     29.92 o 
  -4  12  12      404.48      468.95     28.37 o 
  -3  12  12        2.49        9.29     15.99 o 
  -2  12  12      717.28      826.46     33.53 o 
  -1  12  12      379.45      379.18     35.08 o 
   0  12  12        6.04        0.00     19.09 o 
   1  12  12       29.60       44.37     15.99 o 
   2  12  12       22.39       27.34     13.93 o 
   3  12  12        4.53        8.77     10.32 o 
   4  12  12      148.09      201.71     35.08 o 
  -6  13  12      178.86      170.76     30.44 o 
  -5  13  12        1.55       13.93     17.02 o 
  -4  13  12      834.61      892.49     37.66 o 
  -3  13  12       14.63        6.19     18.06 o 
  -2  13  12        3.46        3.61     15.48 o 
  -1  13  12       21.28        2.58     15.99 o 
   0  13  12      998.14      995.15     37.14 o 
   1  13  12     1533.86     1353.18     37.14 o 
   2  13  12     2176.97     2181.19     45.91 o 
   3  13  12      622.22      613.91     26.31 o 
  -5  14  12      650.46      651.05     30.44 o 
  -4  14  12       37.43       37.14     15.48 o 
  -3  14  12      994.15      947.18     29.92 o 
  -2  14  12     1178.87     1221.63     41.27 o 
  -1  14  12      321.50      337.39     29.92 o 
   0  14  12      221.18      234.73     19.60 o 
   1  14  12      194.01      159.41     17.02 o 
   2  14  12      304.69      293.03     19.09 o 
   3  14  12      428.91      460.69     44.88 o 
  -5  15  12      190.29      203.78     25.79 o 
  -4  15  12      363.92      367.83     22.18 o 
  -3  15  12      557.81      553.04     27.34 o 
  -2  15  12     1364.46     1391.88     36.11 o 
  -1  15  12      566.85      661.89     36.11 o 
   0  15  12     1606.77     1569.86     53.65 o 
   1  15  12      788.36      896.10     38.69 o 
   2  15  12      865.48      952.85     50.56 o 
  -4  16  12      422.48      453.98     26.83 o 
  -3  16  12      146.20      175.40     18.06 o 
  -2  16  12      280.33      297.67     17.54 o 
  -1  16  12      652.90      726.89     34.56 o 
   0  16  12      131.26      107.82     18.06 o 
   1  16  12      183.46      198.10     40.76 o 
  -3  17  12       45.30       70.16     15.48 o 
  -2  17  12      541.91      594.82     38.18 o 
  -1  17  12      657.55      729.47     49.01 o 
   0  17  12      228.41      277.03     40.24 o 
   1  17  12        2.43        0.00     15.48 o 
  -7   1  13      255.31      284.77     19.60 o 
  -6   1  13     1084.72     1032.81     36.63 o 
  -5   1  13      115.99       82.54     17.02 o 
  -4   1  13     1635.84     1619.90     50.56 o 
  -3   1  13      770.87      837.81     42.30 o 
  -2   1  13      976.52     1142.70     47.98 o 
  -1   1  13       90.18       73.77     17.02 o 
   0   1  13      212.00      170.24     17.54 o 
   1   1  13       39.07       37.66     15.99 o 
   2   1  13     2371.07     2254.96     57.78 o 
   3   1  13        0.45        4.13     15.99 o 
   4   1  13      428.13      480.81     30.95 o 
   5   1  13      413.08      491.13     24.76 o 
  -7   2  13      239.35      273.94     27.86 o 
  -6   2  13        4.18        2.06     12.38 o 
  -5   2  13      514.96      533.95     32.50 o 
  -4   2  13      829.43      822.33     41.79 o 
  -3   2  13      422.69      459.14     36.63 o 
  -2   2  13        5.74        3.10     17.02 o 
  -1   2  13       13.21        3.61     24.25 o 
   0   2  13       16.54       20.64     14.44 o 
   1   2  13       80.67       69.65     14.44 o 
   2   2  13       67.03       49.53     12.90 o 
   3   2  13      258.21      239.37     18.57 o 
   4   2  13      723.06      785.19     28.89 o 
   5   2  13       40.72       48.49     11.87 o 
  -7   3  13      336.31      332.75     28.37 o 
  -6   3  13        0.33        7.74     15.99 o 
  -5   3  13       42.65       44.37     15.48 o 
  -4   3  13     1655.68     1968.13     74.29 o 
  -3   3  13     1187.87     1266.51     61.91 o 
  -2   3  13      956.25     1012.69     44.37 o 
  -1   3  13        7.22       21.15     16.51 o 
   0   3  13      397.97      404.97     33.53 o 
   1   3  13      429.89      385.37     28.37 o 
   2   3  13      478.90      486.49     26.31 o 
   3   3  13        3.21        7.22     10.83 o 
   4   3  13       12.82       12.38      9.80 o 
   5   3  13       87.88       77.90     19.09 o 
  -7   4  13      220.71      206.36     21.15 o 
  -6   4  13     1136.29     1227.31     46.95 o 
  -5   4  13      960.51      932.73     45.40 o 
  -4   4  13        2.10        8.77     24.76 o 
  -3   4  13      130.76      112.98     20.64 o 
  -2   4  13     1953.33     2111.03     61.39 o 
  -1   4  13        3.62       13.41     17.02 o 
   0   4  13       14.81       22.70     17.54 o 
   1   4  13     1237.78     1211.83     41.27 o 
   2   4  13      214.31      192.43     17.02 o 
   3   4  13      129.04      110.40     13.41 o 
   4   4  13     1746.28     1778.79     37.14 o 
   5   4  13        0.69        0.00     17.02 o 
  -7   5  13      197.78      212.55     33.02 o 
  -6   5  13      312.68      369.38     30.44 o 
  -5   5  13       81.52       50.04     18.06 o 
  -4   5  13      524.84      470.49     34.05 o 
  -3   5  13        0.45        0.52     17.02 o 
  -2   5  13        3.48       18.57     17.54 o 
  -1   5  13      401.15      355.97     33.02 o 
   0   5  13      313.13      287.87     26.83 o 
   1   5  13       16.18       20.64     14.96 o 
   2   5  13      126.87      121.75     15.99 o 
   3   5  13       19.43        2.06     10.32 o 
   4   5  13      107.49       98.02     10.83 o 
  -7   6  13      106.76      114.53     21.15 o 
  -6   6  13     1009.03     1078.73     41.79 o 
  -5   6  13     1298.54     1397.03     44.88 o 
  -4   6  13     1000.03     1039.52     41.27 o 
  -3   6  13      157.21      108.34     19.60 o 
  -2   6  13      397.37      410.65     33.53 o 
  -1   6  13       96.02       69.13     18.06 o 
   0   6  13       75.84       60.36     17.02 o 
   1   6  13      580.09      583.47     31.47 o 
   2   6  13        5.20        8.77     12.90 o 
   3   6  13      246.57      241.44     20.64 o 
   4   6  13     1497.39     1618.35     41.79 o 
  -7   7  13      520.54      559.74     31.47 o 
  -6   7  13      370.26      433.35     24.25 o 
  -5   7  13       95.51       79.96     17.02 o 
  -4   7  13       85.72       96.99     18.57 o 
  -3   7  13      959.46     1018.37     40.24 o 
  -2   7  13        1.08        6.19     15.99 o 
  -1   7  13       45.27       31.99     16.51 o 
   0   7  13        6.46        2.58     14.44 o 
   1   7  13      123.59      105.24     15.99 o 
   2   7  13       19.97       31.47     13.41 o 
   3   7  13        8.96        0.52     10.83 o 
   4   7  13       18.70        0.00     19.60 o 
  -6   8  13     1816.55     1917.57     53.65 o 
  -5   8  13      172.26      162.51     18.06 o 
  -4   8  13      867.36      981.74     37.66 o 
  -3   8  13       62.54       65.00     17.02 o 
  -2   8  13       48.10       28.89     16.51 o 
  -1   8  13       70.89       36.11     15.99 o 
   0   8  13      736.61      707.80     33.53 o 
   1   8  13      214.72      164.57     18.06 o 
   2   8  13      942.75     1021.98     32.50 o 
   3   8  13      270.16      214.09     23.73 o 
  -6   9  13      517.92      576.77     31.47 o 
  -5   9  13      175.41      155.28     17.02 o 
  -4   9  13      186.55      167.66     18.06 o 
  -3   9  13      155.82      131.55     18.06 o 
  -2   9  13       37.67        9.29     14.96 o 
  -1   9  13        0.81        4.64     14.44 o 
   0   9  13        1.14        0.00     13.41 o 
   1   9  13      223.15      220.29     19.60 o 
   2   9  13      573.21      647.44     31.47 o 
   3   9  13      658.90      709.35     35.08 o 
  -6  10  13       21.36       44.88     59.84 o 
  -5  10  13      197.01      206.36     18.06 o 
  -4  10  13     1899.52     2055.31     46.95 o 
  -3  10  13       10.15       22.18     13.41 o 
  -2  10  13      304.03      331.72     26.31 o 
  -1  10  13      259.33      241.95     21.67 o 
   0  10  13        8.26       31.47     21.15 o 
   1  10  13      138.13      135.68     19.09 o 
   2  10  13      491.88      472.56     26.31 o 
   3  10  13       92.01       68.61     14.96 o 
  -5  11  13      358.18      381.24     27.86 o 
  -4  11  13       62.35       60.36     20.12 o 
  -3  11  13       60.29       55.20     19.09 o 
  -2  11  13      136.32      154.25     24.76 o 
  -1  11  13       52.94       64.49     21.15 o 
   0  11  13       34.99       21.67     19.60 o 
   1  11  13       55.52       55.20     16.51 o 
   2  11  13      170.92      191.40     17.54 o 
  -5  12  13      161.40      187.78     59.33 o 
  -4  12  13     1683.83     1676.65     49.01 o 
  -3  12  13      284.56      294.57     22.70 o 
  -2  12  13      699.95      637.13     36.63 o 
  -1  12  13       95.43       63.45     19.60 o 
   0  12  13        2.22        8.25     18.06 o 
   1  12  13        4.19        0.00     17.02 o 
   2  12  13       49.16       51.59     14.44 o 
  -5  13  13      672.96      699.03     65.52 o 
  -4  13  13      113.05      148.58     17.02 o 
  -3  13  13       35.61       13.41     15.99 o 
  -2  13  13      562.06      591.21     27.34 o 
  -1  13  13       34.10       30.44     18.06 o 
   0  13  13      143.30      129.49     21.15 o 
   1  13  13      200.26      140.84     23.22 o 
  -4  14  13      490.89      526.73     51.07 o 
  -3  14  13      211.44      211.00     17.54 o 
  -2  14  13      165.02      176.95     19.60 o 
  -1  14  13      850.14      893.01     38.18 o 
   0  14  13      423.42      490.61     30.44 o 
  -2  15  13      804.89      777.45     45.91 o 
  -1  15  13       60.83       36.63     33.02 o 
  -6   0  14       52.72       30.95     20.12 o 
  -5   0  14     1566.89     1571.41     53.65 o 
  -4   0  14      966.79      968.33     45.40 o 
  -3   0  14      370.27      343.58     33.53 o 
  -2   0  14       91.89       19.60     25.28 o 
  -1   0  14      304.19      349.26     36.63 o 
   0   0  14       63.92       60.36     20.12 o 
   1   0  14      114.77      108.34     27.34 o 
   2   0  14      215.68      250.72     40.76 o 
   3   0  14      820.93      853.28     49.53 o 
  -6   1  14        1.38       10.83     13.93 o 
  -5   1  14      962.25      976.58     29.92 o 
  -4   1  14      447.29      512.28     27.86 o 
  -3   1  14      370.66      369.89     29.41 o 
  -2   1  14      202.78      140.32     20.12 o 
  -1   1  14       31.78       24.76     14.44 o 
   0   1  14      426.44      420.45     29.92 o 
   1   1  14       55.22       64.49     14.96 o 
   2   1  14        0.84        8.25     14.44 o 
   3   1  14      132.53       99.57     15.48 o 
  -6   2  14       75.58       76.87     17.02 o 
  -5   2  14       16.12       40.24     12.90 o 
  -4   2  14     1609.30     1662.72     50.56 o 
  -3   2  14     2743.37     2809.03     88.73 o 
  -2   2  14      957.21     1009.08     53.65 o 
  -1   2  14      418.45      489.58     38.69 o 
   0   2  14      204.86      192.43     22.18 o 
   1   2  14        2.94       18.57     14.44 o 
   2   2  14      241.80      233.18     21.15 o 
   3   2  14      413.58      476.17     27.86 o 
  -6   3  14      363.13      346.16     36.11 o 
  -5   3  14      151.24      121.75     18.06 o 
  -4   3  14      257.33      280.64     38.18 o 
  -3   3  14      750.72      737.72     47.46 o 
  -2   3  14     2835.87     2887.96     90.28 o 
  -1   3  14      551.28      603.59     46.43 o 
   0   3  14      544.49      594.31     28.89 o 
   1   3  14        7.10       29.41     11.87 o 
   2   3  14      392.75      399.30     21.67 o 
   3   3  14       86.71       78.93     15.48 o 
  -6   4  14       87.64      101.11     21.15 o 
  -5   4  14       47.77       40.76     15.48 o 
  -4   4  14     1531.43     1571.92     60.88 o 
  -3   4  14       26.10       17.54     23.22 o 
  -2   4  14        1.44       40.76     17.02 o 
  -1   4  14       37.25       57.26     17.02 o 
   0   4  14        2.60        7.74     14.44 o 
   1   4  14      425.87      399.30     22.18 o 
   2   4  14       62.39       96.47     12.38 o 
   3   4  14        6.77        6.71     12.38 o 
  -6   5  14      495.95      514.34     36.63 o 
  -5   5  14        0.20        0.00     18.57 o 
  -4   5  14     1240.16     1633.83     60.88 o 
  -3   5  14       36.94        4.64     15.48 o 
  -2   5  14      173.24      187.78     22.70 o 
  -1   5  14      268.34      286.32     28.37 o 
   0   5  14      147.61      147.03     18.57 o 
   1   5  14      185.82      188.82     18.06 o 
   2   5  14      923.96     1024.04     28.37 o 
   3   5  14        0.64        5.16     10.83 o 
  -6   6  14       81.55       62.42     18.06 o 
  -5   6  14        6.69       21.15     19.09 o 
  -4   6  14      524.19      553.55     29.92 o 
  -3   6  14      103.95       70.68     15.99 o 
  -2   6  14        3.05       15.99     15.48 o 
  -1   6  14     1760.83     1858.76     51.59 o 
   0   6  14      101.46       93.89     16.51 o 
   1   6  14       82.13       73.77     13.41 o 
   2   6  14        3.22       11.87     10.83 o 
  -5   7  14      240.66      291.99     28.89 o 
  -4   7  14      142.79      136.20     16.51 o 
  -3   7  14       14.14        4.64     14.96 o 
  -2   7  14       14.13        0.00     14.96 o 
  -1   7  14      100.29      103.18     17.54 o 
   0   7  14        8.10        3.61     12.90 o 
   1   7  14      108.59      124.33     15.48 o 
   2   7  14      858.93      823.36     36.63 o 
  -5   8  14      297.11      327.59     26.83 o 
  -4   8  14      598.26      541.69     24.25 o 
  -3   8  14        5.62        3.61     13.41 o 
  -2   8  14      430.85      500.93     27.86 o 
  -1   8  14      269.84      215.64     20.12 o 
   0   8  14       80.69       73.77     14.44 o 
   1   8  14      824.23      909.52     45.40 o 
   2   8  14      110.20       49.01     22.70 o 
  -5   9  14      261.48      302.83     59.33 o 
  -4   9  14       63.83       60.36     12.90 o 
  -3   9  14      445.42      474.10     22.70 o 
  -2   9  14       32.21       46.95     13.41 o 
  -1   9  14      528.05      596.89     26.31 o 
   0   9  14        4.24        0.52     17.54 o 
   1   9  14       53.43       26.31     18.06 o 
  -4  10  14      479.39      497.84     53.14 o 
  -3  10  14       24.41       35.60     16.51 o 
  -2  10  14      381.96      369.38     31.47 o 
  -1  10  14      174.78      157.86     23.22 o 
   0  10  14      125.56      132.58     21.67 o 
   1  10  14      250.43      236.28     35.60 o 
  -2  11  14       34.54       20.64     19.09 o 
  -1  11  14      614.22      684.59     46.43 o 
   0  11  14        3.38        8.25     16.51 o 
  -5   1  15       45.55       60.88     19.09 o 
  -4   1  15       97.91      115.04     17.02 o 
  -3   1  15      810.67      868.76     30.95 o 
  -2   1  15       39.94       23.22     14.44 o 
  -1   1  15        0.13        5.67     14.44 o 
   0   1  15        9.08        0.00     11.35 o 
   1   1  15      455.13      536.01     30.44 o 
   2   1  15      621.80      686.14     30.44 o 
  -5   2  15       29.24       24.76     17.54 o 
  -4   2  15      563.88      547.88     29.92 o 
  -3   2  15     1093.74     1088.53     37.66 o 
  -2   2  15        1.42        7.74     13.93 o 
  -1   2  15     1452.29     1539.94     45.40 o 
   0   2  15      552.26      530.85     26.31 o 
   1   2  15      646.20      569.54     30.95 o 
   2   2  15     1701.19     1883.52     50.56 o 
  -5   3  15      613.20      646.93     39.21 o 
  -4   3  15       54.59       32.50     20.64 o 
  -3   3  15      554.21      625.78     37.66 o 
  -2   3  15        8.18        0.52     20.12 o 
  -1   3  15      148.86      199.13     22.70 o 
   0   3  15       86.95       80.48     13.93 o 
   1   3  15        3.78        0.00     12.90 o 
   2   3  15       28.93       44.37     17.02 o 
  -4   4  15       71.01       71.71     19.60 o 
  -3   4  15      500.36      535.50     35.60 o 
  -2   4  15      345.84      362.16     33.53 o 
  -1   4  15     1525.24     1673.55     52.62 o 
   0   4  15      411.44      393.63     26.31 o 
   1   4  15      550.13      625.26     28.89 o 
  -4   5  15      133.94       94.41     19.60 o 
  -3   5  15       45.39       29.41     19.60 o 
  -2   5  15      206.69      255.88     30.44 o 
  -1   5  15       11.94        0.00     17.02 o 
   0   5  15      570.89      707.80     33.02 o 
   1   5  15      438.76      479.26     31.47 o 
  -4   6  15       31.49       11.87     15.99 o 
  -3   6  15      331.96      371.44     34.05 o 
  -2   6  15       16.82       13.41     17.02 o 
  -1   6  15      121.20       99.57     18.57 o 
   0   6  15      821.48      842.45     40.24 o 
  -3   7  15      238.07      318.82     28.37 o 
  -2   7  15     1705.00     1930.98     68.10 o 
  -1   7  15       13.35        0.00     14.44 o 
                                                 
